# Supplementary material for: Cell constriction requires processive septal peptidoglycan synthase movement independent of FtsZ treadmilling in Staphylococcus aureus
Source: Nat Microbiol. 2024 Mar 13;9(4):1049–63. doi: 10.1038/s41564-024-01629-6 (PMC10994846; doi:10.1038/s41564-024-01629-6)
Supplement: Supplementary file 11 — Numerical Source data for Supplementary Figs. 2, 3, 5, 6, 8, 10 and 12. [file 41564_2024_1629_MOESM11_ESM.xlsx]

## Sheet: S2c
				Cell cycle classification
	COL EzrA-sGFP, 30°C					COL EzrA-sGFP FtsZ(T111A), 30°C
Replicate 1	P1	P2	P3		Replicate 1	P1	P2	P3
Img1 (n cells)	261	72	52		Img1 (n cells)	166	60	38
Img2 (n cells)	266	76	62		Img2 (n cells)	133	51	32
Img3 (n cells)	204	55	54		Img3 (n cells)	243	79	45
Frequency (%)	66.3339	18.4211	15.245		Frequency (%)	63.9906	22.4321	13.5773
Replicate 2	P1	P2	P3		Replicate 2	P1	P2	P3
Img1 (n cells)	174	38	35		Img1 (n cells)	222	62	49
Img2 (n cells)	184	55	41		Img2 (n cells)	317	101	63
Img3 (n cells)	189	47	48		Img3 (n cells)	277	88	49
Frequency (%)	67.4476	17.2626	15.2898		Frequency (%)	66.4495	20.4397	13.1107
Replicate 3	P1	P2	P3		Replicate 3	P1	P2	P3
Img1 (n cells)	218	75	51		Img1 (n cells)	164	56	37
Img2 (n cells)	173	62	42		Img2 (n cells)	341	78	73
Img3 (n cells)	134	45	23		Img3 (n cells)	345	93	59
Frequency (%)	63.791	22.1142	14.0948		Frequency (%)	68.2183	18.2183	13.5634
Replicate 4	P1	P2	P3		Replicate 4	P1	P2	P3
Img1 (n cells)	120	28	28		Img1 (n cells)	185	41	38
Img2 (n cells)	126	24	27		Img2 (n cells)	177	59	33
Img3 (n cells)	203	60	42		Img3 (n cells)	191	72	34
Frequency (%)	68.2371	17.0213	14.7416		Frequency (%)	66.6265	20.7229	12.6506
	P1	P2	P3			P1	P2	P3
Mean (%)	66.4524	18.7048	14.8428		Mean (%)	66.3212	20.4533	13.2255
SD (%)	1.93843	2.35363	0.557173		SD (%)	1.74552	1.73049	0.440318
n	4	4	4		n	4	4	4

## Sheet: S2d
				Cell cycle classification
	COL EzrA-sGFP, 37°C					COLPBP1TP EzrA-sGFP, 37°C
Replicate 1	P1	P2	P3		Replicate 1	P1	P2	P3
Img1 (n cells)	220	51	53		Img1 (n cells)	270	222	112
Img2 (n cells)	232	65	39		Img2 (n cells)	135	79	29
Img3 (n cells)	253	68	49		Img3 (n cells)	100	68	26
Frequency (%)	68.4466	17.8641	13.6893		Frequency (%)	48.511	35.4467	16.0423
Replicate 2	P1	P2	P3		Replicate 2	P1	P2	P3
Img1 (n cells)	261	83	34		Img1 (n cells)	107	80	32
Img2 (n cells)	335	100	54		Img2 (n cells)	117	94	37
Img3 (n cells)	299	73	60		Img3 (n cells)	129	66	27
Frequency (%)	68.8992	19.7075	11.3934		Frequency (%)	51.2337	34.8331	13.9332
Replicate 3	P1	P2	P3		Replicate 3	P1	P2	P3
Img1 (n cells)	248	49	31		Img1 (n cells)	120	96	45
Img2 (n cells)	246	75	46		Img2 (n cells)	145	78	37
Img3 (n cells)	254	78	38		Img3 (n cells)	121	62	34
Frequency (%)	70.2347	18.9671	10.7981		Frequency (%)	52.3035	31.9783	15.7182
Replicate 4	P1	P2	P3		Replicate 4	P1	P2	P3
Img1 (n cells)	248	56	76		Img1 (n cells)	178	95	55
Img2 (n cells)	166	49	35		Img2 (n cells)	240	112	55
Img3 (n cells)	166	60	51		Img3 (n cells)	191	116	46
Frequency (%)	63.9471	18.1918	17.8611		Frequency (%)	55.9743	29.6875	14.3382
	P1	P2	P3			P1	P2	P3
Mean (%)	67.8819	18.6826	13.4355		Mean (%)	52.0056	32.9864	15.008
SD (%)	2.73083	0.825053	3.20293		SD (%)	3.09014	2.66847	1.0292
n	4	4	4		n	4	4	4

## Sheet: S2e
			Cell area measurements
COL EzrA-sGFP, 30°C					COL EzrA-sGFP FtsZ(T111A), 30°C
Data points (µm2)	Range (µm2)	n cells	Frequency (%)		Data points (µm2)	Range (µm2)	n cells	Frequency (%)
0.628325	<0.40	0	0		0.149305	<0.40	32	0.770899
0.629362	0.40-0.60	0	0		0.179373	0.40-0.60	238	5.73356
0.630399	0.61-0.80	332	9.77909		0.273726	0.61-0.80	667	16.0684
0.632472	0.81-1.00	1333	39.2636		0.273726	0.81-1.00	1065	25.6565
0.634546	1.01-1.20	1269	37.3785		0.312089	1.01-1.20	933	22.4765
0.635583	1.21-1.40	335	9.86745		0.312089	1.21-1.40	658	15.8516
0.638693	1.41-1.60	75	2.20913		0.315199	1.41-1.60	312	7.51626
0.643878	1.61-1.81	35	1.03093		0.31831	1.61-1.81	148	3.56541
0.643878	1.81-2.00	8	0.235641		0.323494	1.81-2.00	59	1.42134
0.644914	>2.00	8	0.235641		0.33801	>2.00	39	0.939533
0.644914					0.339047
0.645951	Mean	1.02751			0.345268	Mean	1.05254
0.649062	SD	0.206226			0.348378	SD	0.325907
0.652172	n	3395			0.348378	n	4151
0.652172					0.349415
0.653209					0.358747
0.654246					0.366005
0.65632					0.367041
0.658393					0.372226
0.660467					0.375336
0.662541					0.378447
0.663578					0.38052
0.664614					0.38052
0.665651					0.383631
0.665651					0.384668
0.667725					0.385704
0.668762					0.385704
0.668762					0.386741
0.670835					0.389852
0.670835					0.390889
0.671872					0.391926
0.673946					0.391926
0.674983					0.395036
0.674983					0.396073
0.674983					0.401257
0.674983					0.406441
0.67602					0.410589
0.677057					0.414736
0.677057					0.41681
0.677057					0.41992
0.678093					0.41992
0.678093					0.423031
0.680167					0.424068
0.681204					0.425104
0.682241					0.426141
0.683278					0.432362
0.684314					0.434436
0.684314					0.440657
0.684314					0.440657
0.685351					0.442731
0.686388					0.442731
0.687425					0.442731
0.689499					0.448952
0.691572					0.449989
0.693646					0.449989
0.693646					0.451025
0.693646					0.454136
0.693646					0.457246
0.693646					0.45932
0.69572					0.460357
0.69572					0.464504
0.69572					0.465541
0.69572					0.466578
0.69572					0.467615
0.697793					0.468652
0.69883					0.468652
0.700904					0.470725
0.700904					0.472799
0.702978					0.473836
0.702978					0.474873
0.702978					0.476946
0.704014					0.476946
0.705051					0.47902
0.706088					0.481094
0.706088					0.482131
0.706088					0.482131
0.707125					0.484204
0.707125					0.485241
0.709199					0.487315
0.710235					0.487315
0.710235					0.488352
0.710235					0.490425
0.710235					0.491462
0.710235					0.491462
0.712309					0.492499
0.712309					0.493536
0.714383					0.493536
0.714383					0.494573
0.71542					0.49561
0.71542					0.49561
0.71542					0.496646
0.71542					0.500794
0.716456					0.501831
0.716456					0.502867
0.716456					0.502867
0.716456					0.503904
0.717493					0.505978
0.717493					0.505978
0.719567					0.505978
0.719567					0.507015
0.720604					0.507015
0.720604					0.507015
0.720604					0.507015
0.721641					0.508052
0.721641					0.509088
0.721641					0.510125
0.722677					0.511162
0.722677					0.512199
0.724751					0.513236
0.725788					0.513236
0.726825					0.513236
0.726825					0.514273
0.726825					0.515309
0.727862					0.515309
0.727862					0.515309
0.728899					0.516346
0.728899					0.516346
0.728899					0.516346
0.729935					0.516346
0.730972					0.517383
0.730972					0.51842
0.730972					0.521531
0.732009					0.521531
0.732009					0.522567
0.733046					0.522567
0.734083					0.522567
0.734083					0.522567
0.73512					0.524641
0.73512					0.525678
0.73512					0.526715
0.736156					0.526715
0.736156					0.527752
0.736156					0.528788
0.737193					0.528788
0.737193					0.528788
0.73823					0.531899
0.73823					0.533973
0.739267					0.535009
0.739267					0.535009
0.739267					0.535009
0.740304					0.536046
0.740304					0.536046
0.740304					0.537083
0.741341					0.53812
0.741341					0.53812
0.741341					0.53812
0.742377					0.539157
0.742377					0.539157
0.742377					0.539157
0.742377					0.539157
0.742377					0.540194
0.742377					0.54123
0.744451					0.543304
0.744451					0.543304
0.744451					0.546415
0.745488					0.546415
0.745488					0.546415
0.745488					0.548488
0.745488					0.549525
0.746525					0.550562
0.746525					0.550562
0.746525					0.550562
0.746525					0.551599
0.747562					0.552636
0.748598					0.552636
0.748598					0.552636
0.749635					0.554709
0.750672					0.554709
0.750672					0.554709
0.751709					0.555746
0.752746					0.556783
0.752746					0.556783
0.752746					0.556783
0.752746					0.556783
0.753783					0.55782
0.75482					0.55782
0.75482					0.55782
0.75482					0.559894
0.75482					0.561967
0.75482					0.561967
0.755856					0.563004
0.755856					0.564041
0.755856					0.564041
0.756893					0.564041
0.756893					0.564041
0.756893					0.566115
0.756893					0.567151
0.75793					0.567151
0.75793					0.567151
0.758967					0.568188
0.758967					0.568188
0.760004					0.569225
0.760004					0.570262
0.760004					0.570262
0.760004					0.570262
0.761041					0.570262
0.761041					0.571299
0.762077					0.571299
0.762077					0.571299
0.762077					0.572336
0.763114					0.572336
0.763114					0.572336
0.764151					0.572336
0.764151					0.572336
0.764151					0.572336
0.764151					0.572336
0.765188					0.573373
0.765188					0.573373
0.766225					0.573373
0.767262					0.574409
0.767262					0.574409
0.768298					0.57752
0.768298					0.57752
0.768298					0.57752
0.768298					0.578557
0.769335					0.578557
0.769335					0.578557
0.769335					0.578557
0.771409					0.578557
0.771409					0.578557
0.771409					0.578557
0.771409					0.579594
0.771409					0.579594
0.772446					0.58063
0.772446					0.58063
0.773483					0.58063
0.773483					0.581667
0.773483					0.582704
0.773483					0.583741
0.774519					0.583741
0.774519					0.583741
0.774519					0.583741
0.774519					0.584778
0.774519					0.584778
0.775556					0.584778
0.775556					0.584778
0.775556					0.585815
0.776593					0.585815
0.776593					0.586851
0.776593					0.586851
0.77763					0.587888
0.778667					0.587888
0.778667					0.588925
0.778667					0.588925
0.778667					0.588925
0.778667					0.588925
0.778667					0.588925
0.778667					0.589962
0.779704					0.590999
0.779704					0.590999
0.780741					0.590999
0.780741					0.590999
0.780741					0.592036
0.781777					0.592036
0.781777					0.592036
0.781777					0.593072
0.781777					0.593072
0.782814					0.593072
0.782814					0.593072
0.782814					0.594109
0.782814					0.596183
0.782814					0.596183
0.783851					0.59722
0.783851					0.599294
0.783851					0.599294
0.784888					0.60033
0.785925					0.601367
0.785925					0.602404
0.786962					0.604478
0.786962					0.604478
0.786962					0.605515
0.786962					0.606551
0.787998					0.606551
0.787998					0.606551
0.787998					0.606551
0.787998					0.607588
0.787998					0.608625
0.787998					0.608625
0.789035					0.608625
0.789035					0.608625
0.789035					0.608625
0.789035					0.609662
0.790072					0.609662
0.791109					0.609662
0.791109					0.609662
0.791109					0.610699
0.791109					0.610699
0.792146					0.610699
0.792146					0.611736
0.792146					0.611736
0.792146					0.611736
0.792146					0.612772
0.793183					0.613809
0.793183					0.613809
0.793183					0.614846
0.794219					0.614846
0.794219					0.615883
0.794219					0.615883
0.795256					0.615883
0.795256					0.615883
0.795256					0.61692
0.795256					0.61692
0.796293					0.61692
0.796293					0.61692
0.796293					0.61692
0.796293					0.61692
0.79733					0.61692
0.798367					0.61692
0.798367					0.61692
0.798367					0.61692
0.798367					0.617957
0.799404					0.617957
0.799404					0.618993
0.799404					0.62003
0.80044					0.621067
0.80044					0.621067
0.801477					0.622104
0.801477					0.622104
0.801477					0.622104
0.801477					0.622104
0.801477					0.622104
0.802514					0.623141
0.802514					0.624178
0.803551					0.625215
0.803551					0.625215
0.803551					0.625215
0.803551					0.626251
0.804588					0.626251
0.804588					0.626251
0.804588					0.626251
0.804588					0.626251
0.804588					0.627288
0.805625					0.627288
0.805625					0.628325
0.805625					0.628325
0.806662					0.629362
0.807698					0.630399
0.807698					0.630399
0.807698					0.630399
0.808735					0.630399
0.808735					0.630399
0.808735					0.630399
0.808735					0.631436
0.808735					0.632472
0.808735					0.633509
0.809772					0.634546
0.809772					0.634546
0.809772					0.635583
0.809772					0.63662
0.809772					0.63662
0.809772					0.63662
0.809772					0.63662
0.810809					0.63662
0.810809					0.63662
0.810809					0.637657
0.810809					0.637657
0.810809					0.638693
0.810809					0.638693
0.811846					0.63973
0.811846					0.63973
0.811846					0.63973
0.812883					0.640767
0.812883					0.640767
0.813919					0.640767
0.813919					0.641804
0.814956					0.642841
0.814956					0.642841
0.815993					0.643878
0.815993					0.643878
0.815993					0.643878
0.815993					0.644914
0.815993					0.644914
0.815993					0.645951
0.815993					0.645951
0.81703					0.646988
0.81703					0.646988
0.81703					0.648025
0.81703					0.648025
0.81703					0.649062
0.818067					0.649062
0.818067					0.650099
0.818067					0.650099
0.819104					0.650099
0.819104					0.651136
0.819104					0.651136
0.819104					0.651136
0.82014					0.652172
0.82014					0.652172
0.82014					0.652172
0.821177					0.652172
0.821177					0.652172
0.821177					0.652172
0.821177					0.653209
0.822214					0.653209
0.822214					0.653209
0.822214					0.653209
0.822214					0.654246
0.822214					0.655283
0.822214					0.655283
0.822214					0.655283
0.824288					0.65632
0.824288					0.657357
0.824288					0.657357
0.824288					0.658393
0.824288					0.658393
0.824288					0.658393
0.824288					0.658393
0.825325					0.65943
0.825325					0.65943
0.825325					0.65943
0.825325					0.660467
0.825325					0.660467
0.826361					0.660467
0.826361					0.661504
0.826361					0.663578
0.827398					0.664614
0.827398					0.664614
0.827398					0.664614
0.827398					0.664614
0.827398					0.665651
0.828435					0.665651
0.828435					0.665651
0.828435					0.666688
0.828435					0.666688
0.828435					0.666688
0.829472					0.666688
0.829472					0.667725
0.829472					0.667725
0.829472					0.667725
0.829472					0.667725
0.829472					0.667725
0.829472					0.667725
0.829472					0.668762
0.830509					0.668762
0.830509					0.668762
0.830509					0.668762
0.830509					0.669799
0.830509					0.669799
0.830509					0.669799
0.831546					0.669799
0.831546					0.669799
0.831546					0.670835
0.831546					0.670835
0.831546					0.670835
0.831546					0.670835
0.832583					0.670835
0.832583					0.671872
0.832583					0.671872
0.833619					0.671872
0.833619					0.671872
0.833619					0.671872
0.833619					0.672909
0.833619					0.672909
0.834656					0.672909
0.834656					0.672909
0.834656					0.672909
0.834656					0.674983
0.834656					0.674983
0.834656					0.67602
0.834656					0.67602
0.834656					0.67602
0.835693					0.67602
0.835693					0.67602
0.835693					0.67602
0.835693					0.677057
0.83673					0.677057
0.83673					0.677057
0.83673					0.677057
0.837767					0.677057
0.837767					0.678093
0.837767					0.678093
0.837767					0.678093
0.837767					0.67913
0.837767					0.680167
0.837767					0.680167
0.837767					0.682241
0.837767					0.683278
0.838804					0.683278
0.838804					0.683278
0.838804					0.683278
0.838804					0.683278
0.83984					0.683278
0.83984					0.683278
0.83984					0.684314
0.840877					0.684314
0.841914					0.684314
0.842951					0.685351
0.842951					0.686388
0.842951					0.687425
0.843988					0.687425
0.843988					0.688462
0.843988					0.688462
0.843988					0.688462
0.845025					0.688462
0.845025					0.688462
0.845025					0.688462
0.846061					0.689499
0.846061					0.689499
0.846061					0.690535
0.846061					0.690535
0.846061					0.690535
0.847098					0.690535
0.847098					0.691572
0.847098					0.691572
0.847098					0.691572
0.847098					0.691572
0.847098					0.692609
0.847098					0.692609
0.847098					0.692609
0.847098					0.692609
0.848135					0.693646
0.848135					0.693646
0.848135					0.693646
0.848135					0.694683
0.848135					0.694683
0.848135					0.694683
0.849172					0.69572
0.849172					0.69572
0.849172					0.69572
0.849172					0.69572
0.849172					0.69572
0.849172					0.69572
0.850209					0.69572
0.850209					0.696756
0.850209					0.696756
0.850209					0.697793
0.850209					0.697793
0.850209					0.697793
0.850209					0.697793
0.851246					0.69883
0.851246					0.69883
0.851246					0.699867
0.851246					0.699867
0.851246					0.702978
0.851246					0.702978
0.851246					0.704014
0.852282					0.704014
0.852282					0.705051
0.852282					0.705051
0.852282					0.705051
0.852282					0.705051
0.853319					0.705051
0.853319					0.705051
0.853319					0.705051
0.853319					0.706088
0.853319					0.706088
0.854356					0.706088
0.854356					0.706088
0.854356					0.707125
0.855393					0.707125
0.855393					0.707125
0.855393					0.707125
0.855393					0.709199
0.855393					0.709199
0.855393					0.709199
0.855393					0.709199
0.855393					0.710235
0.855393					0.710235
0.855393					0.710235
0.85643					0.711272
0.85643					0.711272
0.85643					0.711272
0.85643					0.711272
0.85643					0.711272
0.85643					0.711272
0.85643					0.711272
0.85643					0.711272
0.857467					0.711272
0.857467					0.712309
0.857467					0.712309
0.858504					0.712309
0.858504					0.712309
0.858504					0.712309
0.858504					0.712309
0.858504					0.713346
0.858504					0.713346
0.858504					0.713346
0.858504					0.713346
0.85954					0.713346
0.85954					0.714383
0.85954					0.714383
0.85954					0.714383
0.85954					0.714383
0.85954					0.714383
0.85954					0.71542
0.85954					0.71542
0.85954					0.71542
0.85954					0.716456
0.85954					0.716456
0.860577					0.716456
0.860577					0.716456
0.860577					0.717493
0.860577					0.717493
0.861614					0.717493
0.861614					0.717493
0.861614					0.717493
0.861614					0.71853
0.861614					0.71853
0.861614					0.71853
0.861614					0.719567
0.861614					0.720604
0.861614					0.720604
0.861614					0.720604
0.861614					0.720604
0.862651					0.720604
0.862651					0.721641
0.862651					0.721641
0.862651					0.721641
0.862651					0.721641
0.862651					0.722677
0.862651					0.722677
0.863688					0.722677
0.863688					0.723714
0.863688					0.723714
0.863688					0.723714
0.864725					0.723714
0.864725					0.724751
0.864725					0.724751
0.864725					0.724751
0.864725					0.724751
0.865761					0.724751
0.865761					0.724751
0.865761					0.724751
0.866798					0.724751
0.866798					0.724751
0.866798					0.725788
0.866798					0.725788
0.866798					0.725788
0.866798					0.725788
0.866798					0.726825
0.867835					0.726825
0.867835					0.726825
0.867835					0.726825
0.867835					0.726825
0.867835					0.727862
0.867835					0.727862
0.868872					0.727862
0.868872					0.728899
0.868872					0.728899
0.868872					0.729935
0.868872					0.729935
0.868872					0.729935
0.868872					0.729935
0.868872					0.729935
0.868872					0.729935
0.869909					0.730972
0.869909					0.730972
0.869909					0.730972
0.869909					0.732009
0.869909					0.732009
0.870946					0.732009
0.870946					0.733046
0.870946					0.733046
0.870946					0.733046
0.870946					0.734083
0.870946					0.734083
0.871982					0.734083
0.871982					0.73512
0.873019					0.73512
0.873019					0.73512
0.873019					0.736156
0.873019					0.736156
0.873019					0.736156
0.873019					0.736156
0.873019					0.736156
0.873019					0.736156
0.874056					0.737193
0.874056					0.737193
0.874056					0.737193
0.874056					0.737193
0.874056					0.737193
0.874056					0.73823
0.875093					0.73823
0.875093					0.73823
0.875093					0.739267
0.875093					0.740304
0.875093					0.740304
0.87613					0.741341
0.87613					0.741341
0.87613					0.741341
0.87613					0.742377
0.87613					0.742377
0.87613					0.742377
0.87613					0.744451
0.87613					0.745488
0.877167					0.745488
0.877167					0.746525
0.877167					0.746525
0.877167					0.746525
0.877167					0.746525
0.877167					0.746525
0.877167					0.746525
0.878203					0.746525
0.878203					0.748598
0.878203					0.748598
0.878203					0.748598
0.878203					0.748598
0.878203					0.748598
0.878203					0.748598
0.87924					0.749635
0.87924					0.749635
0.87924					0.749635
0.87924					0.749635
0.87924					0.749635
0.87924					0.749635
0.87924					0.750672
0.87924					0.750672
0.880277					0.750672
0.880277					0.750672
0.880277					0.750672
0.880277					0.750672
0.880277					0.750672
0.880277					0.751709
0.880277					0.751709
0.880277					0.751709
0.881314					0.751709
0.881314					0.751709
0.881314					0.752746
0.881314					0.752746
0.881314					0.752746
0.882351					0.752746
0.882351					0.753783
0.882351					0.753783
0.882351					0.753783
0.882351					0.75482
0.882351					0.75482
0.882351					0.75482
0.882351					0.75482
0.883388					0.75482
0.883388					0.755856
0.883388					0.755856
0.883388					0.755856
0.884425					0.755856
0.884425					0.755856
0.884425					0.755856
0.884425					0.756893
0.885461					0.756893
0.885461					0.756893
0.885461					0.75793
0.886498					0.75793
0.886498					0.75793
0.886498					0.75793
0.886498					0.75793
0.886498					0.75793
0.886498					0.758967
0.886498					0.760004
0.887535					0.760004
0.887535					0.761041
0.887535					0.761041
0.887535					0.761041
0.887535					0.761041
0.887535					0.761041
0.887535					0.762077
0.887535					0.762077
0.887535					0.762077
0.887535					0.762077
0.888572					0.762077
0.888572					0.763114
0.888572					0.764151
0.888572					0.764151
0.888572					0.764151
0.888572					0.764151
0.888572					0.764151
0.888572					0.764151
0.888572					0.764151
0.889609					0.764151
0.889609					0.765188
0.889609					0.765188
0.889609					0.765188
0.890646					0.765188
0.890646					0.766225
0.890646					0.766225
0.890646					0.767262
0.890646					0.767262
0.890646					0.767262
0.890646					0.767262
0.890646					0.767262
0.890646					0.767262
0.890646					0.767262
0.890646					0.768298
0.890646					0.768298
0.890646					0.768298
0.890646					0.768298
0.891682					0.769335
0.891682					0.769335
0.891682					0.770372
0.891682					0.770372
0.891682					0.770372
0.891682					0.771409
0.891682					0.771409
0.891682					0.771409
0.891682					0.771409
0.891682					0.772446
0.892719					0.772446
0.892719					0.772446
0.892719					0.772446
0.892719					0.772446
0.892719					0.772446
0.892719					0.773483
0.892719					0.773483
0.892719					0.774519
0.892719					0.774519
0.892719					0.774519
0.893756					0.775556
0.893756					0.775556
0.893756					0.775556
0.894793					0.775556
0.894793					0.775556
0.894793					0.776593
0.894793					0.776593
0.894793					0.776593
0.894793					0.776593
0.894793					0.776593
0.894793					0.776593
0.894793					0.776593
0.89583					0.776593
0.89583					0.77763
0.89583					0.77763
0.89583					0.77763
0.89583					0.77763
0.89583					0.778667
0.89583					0.778667
0.896867					0.778667
0.896867					0.778667
0.896867					0.778667
0.896867					0.779704
0.896867					0.779704
0.896867					0.779704
0.896867					0.779704
0.896867					0.779704
0.896867					0.779704
0.896867					0.779704
0.896867					0.780741
0.897903					0.780741
0.897903					0.780741
0.897903					0.780741
0.897903					0.780741
0.89894					0.780741
0.89894					0.780741
0.89894					0.780741
0.89894					0.781777
0.89894					0.781777
0.89894					0.782814
0.89894					0.782814
0.89894					0.783851
0.89894					0.783851
0.899977					0.783851
0.899977					0.783851
0.899977					0.784888
0.899977					0.784888
0.899977					0.784888
0.901014					0.784888
0.901014					0.784888
0.901014					0.784888
0.902051					0.784888
0.902051					0.784888
0.902051					0.784888
0.902051					0.785925
0.902051					0.785925
0.903088					0.786962
0.903088					0.786962
0.903088					0.786962
0.903088					0.786962
0.903088					0.786962
0.903088					0.787998
0.903088					0.787998
0.903088					0.787998
0.903088					0.787998
0.903088					0.787998
0.903088					0.787998
0.904124					0.787998
0.904124					0.789035
0.904124					0.789035
0.904124					0.789035
0.904124					0.789035
0.904124					0.789035
0.904124					0.789035
0.904124					0.789035
0.904124					0.789035
0.904124					0.790072
0.904124					0.790072
0.905161					0.790072
0.905161					0.790072
0.905161					0.791109
0.906198					0.791109
0.906198					0.791109
0.906198					0.791109
0.906198					0.792146
0.906198					0.792146
0.907235					0.792146
0.907235					0.792146
0.907235					0.792146
0.907235					0.792146
0.907235					0.793183
0.907235					0.793183
0.907235					0.793183
0.907235					0.793183
0.907235					0.793183
0.907235					0.795256
0.908272					0.795256
0.908272					0.795256
0.909309					0.795256
0.909309					0.795256
0.909309					0.795256
0.909309					0.795256
0.909309					0.796293
0.909309					0.796293
0.909309					0.796293
0.909309					0.79733
0.909309					0.79733
0.909309					0.79733
0.909309					0.79733
0.910346					0.79733
0.910346					0.79733
0.910346					0.798367
0.910346					0.798367
0.910346					0.799404
0.910346					0.80044
0.910346					0.80044
0.911382					0.80044
0.911382					0.801477
0.911382					0.801477
0.911382					0.801477
0.911382					0.801477
0.911382					0.801477
0.912419					0.802514
0.912419					0.802514
0.912419					0.802514
0.912419					0.803551
0.912419					0.803551
0.912419					0.803551
0.912419					0.803551
0.912419					0.803551
0.912419					0.804588
0.912419					0.804588
0.912419					0.804588
0.912419					0.804588
0.913456					0.805625
0.913456					0.805625
0.913456					0.805625
0.913456					0.805625
0.913456					0.805625
0.913456					0.805625
0.913456					0.806662
0.914493					0.806662
0.914493					0.806662
0.914493					0.806662
0.914493					0.806662
0.914493					0.807698
0.914493					0.807698
0.914493					0.807698
0.91553					0.807698
0.91553					0.807698
0.91553					0.807698
0.91553					0.807698
0.91553					0.807698
0.91553					0.808735
0.91553					0.808735
0.91553					0.808735
0.91553					0.808735
0.91553					0.809772
0.91553					0.809772
0.916567					0.809772
0.916567					0.810809
0.916567					0.810809
0.916567					0.810809
0.916567					0.810809
0.916567					0.810809
0.917603					0.810809
0.917603					0.810809
0.917603					0.810809
0.91864					0.810809
0.91864					0.811846
0.91864					0.811846
0.91864					0.811846
0.91864					0.812883
0.91864					0.812883
0.91864					0.812883
0.91864					0.812883
0.91864					0.812883
0.919677					0.812883
0.919677					0.812883
0.919677					0.813919
0.919677					0.813919
0.919677					0.813919
0.919677					0.813919
0.919677					0.813919
0.920714					0.813919
0.920714					0.813919
0.920714					0.813919
0.920714					0.814956
0.920714					0.814956
0.920714					0.814956
0.920714					0.814956
0.921751					0.814956
0.921751					0.814956
0.921751					0.815993
0.921751					0.815993
0.921751					0.815993
0.921751					0.815993
0.921751					0.81703
0.921751					0.81703
0.921751					0.81703
0.921751					0.81703
0.921751					0.81703
0.921751					0.81703
0.921751					0.81703
0.921751					0.818067
0.922788					0.818067
0.922788					0.818067
0.922788					0.818067
0.922788					0.818067
0.922788					0.819104
0.922788					0.819104
0.922788					0.819104
0.922788					0.819104
0.922788					0.819104
0.922788					0.82014
0.922788					0.82014
0.923824					0.821177
0.923824					0.822214
0.923824					0.822214
0.923824					0.822214
0.923824					0.823251
0.923824					0.823251
0.923824					0.824288
0.923824					0.824288
0.924861					0.824288
0.924861					0.824288
0.924861					0.824288
0.924861					0.824288
0.924861					0.824288
0.925898					0.825325
0.925898					0.825325
0.925898					0.825325
0.925898					0.826361
0.925898					0.826361
0.925898					0.826361
0.925898					0.826361
0.925898					0.826361
0.925898					0.827398
0.926935					0.827398
0.926935					0.827398
0.926935					0.827398
0.926935					0.827398
0.926935					0.827398
0.926935					0.828435
0.926935					0.828435
0.926935					0.828435
0.927972					0.828435
0.927972					0.828435
0.927972					0.828435
0.927972					0.829472
0.927972					0.829472
0.927972					0.829472
0.927972					0.829472
0.927972					0.830509
0.929009					0.830509
0.929009					0.830509
0.929009					0.830509
0.929009					0.831546
0.929009					0.831546
0.929009					0.831546
0.929009					0.831546
0.930045					0.831546
0.930045					0.831546
0.930045					0.832583
0.930045					0.832583
0.930045					0.832583
0.930045					0.832583
0.930045					0.832583
0.930045					0.833619
0.930045					0.833619
0.930045					0.833619
0.931082					0.833619
0.931082					0.833619
0.931082					0.833619
0.931082					0.833619
0.931082					0.833619
0.931082					0.834656
0.931082					0.834656
0.931082					0.834656
0.931082					0.834656
0.931082					0.834656
0.932119					0.834656
0.932119					0.835693
0.932119					0.835693
0.932119					0.835693
0.933156					0.835693
0.933156					0.835693
0.933156					0.83673
0.933156					0.83673
0.933156					0.83673
0.933156					0.837767
0.933156					0.837767
0.933156					0.837767
0.934193					0.837767
0.934193					0.838804
0.934193					0.838804
0.934193					0.838804
0.934193					0.838804
0.934193					0.838804
0.934193					0.838804
0.934193					0.83984
0.93523					0.83984
0.93523					0.83984
0.936267					0.83984
0.936267					0.83984
0.936267					0.840877
0.936267					0.840877
0.937303					0.841914
0.937303					0.841914
0.937303					0.841914
0.93834					0.842951
0.93834					0.842951
0.93834					0.842951
0.93834					0.842951
0.93834					0.842951
0.93834					0.842951
0.93834					0.842951
0.93834					0.843988
0.93834					0.843988
0.939377					0.845025
0.939377					0.847098
0.939377					0.847098
0.939377					0.847098
0.939377					0.848135
0.939377					0.848135
0.939377					0.848135
0.939377					0.848135
0.939377					0.849172
0.940414					0.849172
0.940414					0.849172
0.940414					0.849172
0.940414					0.849172
0.940414					0.849172
0.940414					0.850209
0.940414					0.850209
0.940414					0.850209
0.941451					0.850209
0.941451					0.850209
0.941451					0.850209
0.941451					0.850209
0.941451					0.851246
0.941451					0.851246
0.941451					0.851246
0.942488					0.851246
0.942488					0.852282
0.942488					0.852282
0.942488					0.852282
0.942488					0.852282
0.942488					0.852282
0.942488					0.853319
0.942488					0.853319
0.942488					0.853319
0.942488					0.853319
0.942488					0.853319
0.942488					0.853319
0.943524					0.854356
0.943524					0.854356
0.943524					0.854356
0.943524					0.854356
0.943524					0.854356
0.943524					0.854356
0.943524					0.854356
0.943524					0.854356
0.943524					0.854356
0.944561					0.854356
0.944561					0.855393
0.944561					0.855393
0.944561					0.855393
0.944561					0.855393
0.944561					0.855393
0.944561					0.855393
0.945598					0.855393
0.945598					0.855393
0.945598					0.85643
0.945598					0.85643
0.945598					0.85643
0.945598					0.85643
0.945598					0.85643
0.945598					0.85643
0.946635					0.85643
0.946635					0.85643
0.946635					0.857467
0.946635					0.857467
0.946635					0.857467
0.946635					0.857467
0.947672					0.858504
0.947672					0.858504
0.947672					0.858504
0.947672					0.858504
0.948709					0.858504
0.948709					0.858504
0.948709					0.858504
0.948709					0.85954
0.948709					0.85954
0.949745					0.85954
0.949745					0.85954
0.949745					0.85954
0.949745					0.860577
0.949745					0.860577
0.949745					0.860577
0.949745					0.860577
0.950782					0.860577
0.950782					0.860577
0.950782					0.861614
0.950782					0.861614
0.950782					0.861614
0.950782					0.861614
0.950782					0.861614
0.950782					0.861614
0.951819					0.861614
0.951819					0.862651
0.951819					0.862651
0.951819					0.862651
0.951819					0.862651
0.951819					0.862651
0.951819					0.862651
0.952856					0.862651
0.952856					0.862651
0.952856					0.863688
0.952856					0.863688
0.952856					0.863688
0.952856					0.863688
0.952856					0.863688
0.952856					0.864725
0.952856					0.864725
0.953893					0.864725
0.953893					0.864725
0.953893					0.864725
0.953893					0.865761
0.953893					0.865761
0.953893					0.865761
0.95493					0.865761
0.95493					0.865761
0.95493					0.865761
0.955966					0.866798
0.955966					0.866798
0.955966					0.866798
0.955966					0.866798
0.955966					0.866798
0.955966					0.866798
0.955966					0.867835
0.955966					0.867835
0.957003					0.867835
0.957003					0.867835
0.957003					0.867835
0.957003					0.867835
0.957003					0.868872
0.957003					0.868872
0.957003					0.868872
0.957003					0.868872
0.957003					0.868872
0.957003					0.868872
0.957003					0.869909
0.95804					0.869909
0.95804					0.869909
0.95804					0.869909
0.95804					0.870946
0.95804					0.870946
0.95804					0.871982
0.95804					0.871982
0.95804					0.871982
0.95804					0.871982
0.95804					0.871982
0.95804					0.873019
0.959077					0.873019
0.959077					0.873019
0.959077					0.873019
0.959077					0.873019
0.959077					0.874056
0.959077					0.874056
0.959077					0.874056
0.959077					0.874056
0.959077					0.874056
0.960114					0.874056
0.960114					0.874056
0.960114					0.874056
0.960114					0.875093
0.960114					0.875093
0.960114					0.875093
0.960114					0.875093
0.960114					0.875093
0.960114					0.87613
0.961151					0.87613
0.961151					0.87613
0.961151					0.877167
0.961151					0.877167
0.961151					0.877167
0.961151					0.877167
0.961151					0.877167
0.961151					0.877167
0.962188					0.877167
0.962188					0.878203
0.962188					0.878203
0.962188					0.878203
0.962188					0.878203
0.962188					0.878203
0.962188					0.87924
0.962188					0.87924
0.962188					0.87924
0.962188					0.87924
0.962188					0.880277
0.963224					0.880277
0.963224					0.880277
0.963224					0.881314
0.963224					0.881314
0.963224					0.881314
0.963224					0.881314
0.963224					0.881314
0.963224					0.881314
0.964261					0.881314
0.964261					0.881314
0.964261					0.881314
0.964261					0.881314
0.964261					0.882351
0.964261					0.882351
0.964261					0.882351
0.964261					0.882351
0.964261					0.883388
0.964261					0.883388
0.964261					0.883388
0.965298					0.883388
0.965298					0.883388
0.965298					0.884425
0.965298					0.884425
0.965298					0.884425
0.965298					0.884425
0.965298					0.884425
0.965298					0.884425
0.965298					0.884425
0.966335					0.884425
0.966335					0.885461
0.966335					0.885461
0.966335					0.885461
0.966335					0.885461
0.966335					0.886498
0.966335					0.886498
0.966335					0.886498
0.966335					0.886498
0.966335					0.886498
0.966335					0.886498
0.967372					0.886498
0.967372					0.886498
0.967372					0.886498
0.967372					0.886498
0.967372					0.887535
0.967372					0.887535
0.968409					0.887535
0.968409					0.888572
0.968409					0.888572
0.968409					0.888572
0.968409					0.888572
0.968409					0.888572
0.968409					0.888572
0.968409					0.888572
0.969445					0.888572
0.969445					0.888572
0.969445					0.888572
0.969445					0.888572
0.969445					0.889609
0.969445					0.889609
0.969445					0.889609
0.969445					0.889609
0.969445					0.889609
0.969445					0.889609
0.970482					0.889609
0.970482					0.889609
0.970482					0.890646
0.970482					0.890646
0.970482					0.890646
0.970482					0.890646
0.970482					0.890646
0.971519					0.890646
0.971519					0.890646
0.971519					0.891682
0.971519					0.891682
0.971519					0.891682
0.971519					0.892719
0.971519					0.892719
0.971519					0.892719
0.971519					0.892719
0.971519					0.892719
0.971519					0.892719
0.971519					0.893756
0.972556					0.893756
0.972556					0.893756
0.972556					0.893756
0.972556					0.893756
0.972556					0.893756
0.972556					0.894793
0.972556					0.894793
0.972556					0.894793
0.972556					0.894793
0.972556					0.894793
0.973593					0.89583
0.973593					0.89583
0.973593					0.89583
0.973593					0.89583
0.973593					0.89583
0.973593					0.89583
0.973593					0.89583
0.973593					0.89583
0.973593					0.896867
0.973593					0.896867
0.973593					0.896867
0.97463					0.896867
0.97463					0.896867
0.97463					0.896867
0.97463					0.896867
0.97463					0.896867
0.97463					0.896867
0.97463					0.897903
0.97463					0.897903
0.97463					0.897903
0.975666					0.89894
0.975666					0.89894
0.975666					0.89894
0.975666					0.89894
0.975666					0.89894
0.975666					0.89894
0.975666					0.899977
0.975666					0.899977
0.976703					0.899977
0.976703					0.899977
0.976703					0.899977
0.976703					0.899977
0.976703					0.899977
0.976703					0.899977
0.976703					0.901014
0.976703					0.901014
0.976703					0.901014
0.976703					0.901014
0.976703					0.902051
0.97774					0.902051
0.97774					0.902051
0.97774					0.902051
0.97774					0.902051
0.97774					0.902051
0.97774					0.902051
0.97774					0.902051
0.97774					0.903088
0.978777					0.903088
0.978777					0.903088
0.978777					0.903088
0.978777					0.903088
0.978777					0.903088
0.978777					0.904124
0.978777					0.904124
0.978777					0.904124
0.978777					0.904124
0.978777					0.904124
0.979814					0.904124
0.979814					0.905161
0.979814					0.905161
0.979814					0.905161
0.979814					0.905161
0.979814					0.905161
0.979814					0.905161
0.979814					0.905161
0.979814					0.906198
0.980851					0.906198
0.980851					0.906198
0.980851					0.906198
0.980851					0.906198
0.980851					0.906198
0.980851					0.907235
0.980851					0.907235
0.980851					0.907235
0.980851					0.907235
0.980851					0.907235
0.980851					0.907235
0.980851					0.908272
0.980851					0.908272
0.981887					0.908272
0.981887					0.908272
0.981887					0.908272
0.981887					0.908272
0.981887					0.908272
0.981887					0.909309
0.981887					0.909309
0.981887					0.909309
0.981887					0.909309
0.981887					0.910346
0.981887					0.910346
0.982924					0.910346
0.982924					0.910346
0.982924					0.910346
0.982924					0.910346
0.982924					0.910346
0.983961					0.910346
0.983961					0.910346
0.983961					0.910346
0.983961					0.911382
0.983961					0.911382
0.983961					0.911382
0.984998					0.911382
0.984998					0.912419
0.984998					0.913456
0.984998					0.913456
0.984998					0.913456
0.984998					0.913456
0.984998					0.913456
0.984998					0.914493
0.986035					0.914493
0.986035					0.914493
0.986035					0.914493
0.986035					0.914493
0.986035					0.914493
0.986035					0.914493
0.986035					0.91553
0.986035					0.91553
0.987072					0.91553
0.987072					0.91553
0.987072					0.91553
0.987072					0.91553
0.987072					0.916567
0.987072					0.916567
0.987072					0.916567
0.987072					0.916567
0.988109					0.916567
0.988109					0.916567
0.988109					0.916567
0.988109					0.916567
0.988109					0.916567
0.988109					0.916567
0.988109					0.916567
0.988109					0.916567
0.989145					0.917603
0.989145					0.917603
0.989145					0.91864
0.989145					0.91864
0.989145					0.919677
0.989145					0.920714
0.989145					0.920714
0.989145					0.920714
0.989145					0.920714
0.989145					0.920714
0.989145					0.920714
0.989145					0.920714
0.990182					0.920714
0.990182					0.920714
0.990182					0.920714
0.990182					0.921751
0.990182					0.921751
0.991219					0.921751
0.991219					0.921751
0.991219					0.922788
0.991219					0.922788
0.991219					0.922788
0.991219					0.922788
0.992256					0.923824
0.992256					0.923824
0.992256					0.923824
0.992256					0.923824
0.992256					0.923824
0.992256					0.924861
0.992256					0.924861
0.993293					0.924861
0.993293					0.924861
0.993293					0.925898
0.993293					0.926935
0.993293					0.926935
0.993293					0.926935
0.993293					0.926935
0.993293					0.926935
0.99433					0.926935
0.99433					0.926935
0.99433					0.926935
0.99433					0.926935
0.99433					0.926935
0.99433					0.926935
0.99433					0.927972
0.99433					0.927972
0.99433					0.927972
0.99433					0.927972
0.99433					0.927972
0.99433					0.929009
0.99433					0.929009
0.99433					0.929009
0.995366					0.929009
0.995366					0.929009
0.995366					0.929009
0.995366					0.929009
0.995366					0.929009
0.995366					0.930045
0.995366					0.930045
0.995366					0.930045
0.995366					0.931082
0.996403					0.932119
0.996403					0.932119
0.996403					0.932119
0.996403					0.932119
0.996403					0.932119
0.996403					0.932119
0.996403					0.933156
0.99744					0.933156
0.99744					0.933156
0.99744					0.933156
0.99744					0.933156
0.99744					0.933156
0.99744					0.933156
0.998477					0.934193
0.998477					0.934193
0.998477					0.934193
0.998477					0.934193
0.998477					0.93523
0.998477					0.93523
0.998477					0.93523
0.998477					0.93523
0.999514					0.936267
0.999514					0.936267
0.999514					0.936267
0.999514					0.936267
0.999514					0.936267
0.999514					0.936267
0.999514					0.936267
0.999514					0.937303
0.999514					0.937303
0.999514					0.937303
0.999514					0.937303
0.999514					0.93834
0.999514					0.93834
1.00055					0.93834
1.00055					0.93834
1.00055					0.93834
1.00055					0.939377
1.00055					0.939377
1.00055					0.939377
1.00055					0.939377
1.00159					0.939377
1.00159					0.939377
1.00159					0.940414
1.00159					0.940414
1.00159					0.940414
1.00262					0.940414
1.00262					0.940414
1.00262					0.940414
1.00262					0.940414
1.00262					0.941451
1.00262					0.941451
1.00262					0.941451
1.00366					0.941451
1.00366					0.942488
1.00366					0.942488
1.00366					0.942488
1.00366					0.942488
1.00366					0.942488
1.00366					0.943524
1.00366					0.943524
1.00366					0.943524
1.00366					0.943524
1.00366					0.943524
1.00366					0.943524
1.00366					0.943524
1.0047					0.944561
1.0047					0.944561
1.0047					0.944561
1.0047					0.944561
1.0047					0.944561
1.0047					0.944561
1.0047					0.944561
1.0047					0.944561
1.0047					0.945598
1.00573					0.945598
1.00573					0.945598
1.00573					0.945598
1.00573					0.945598
1.00677					0.945598
1.00677					0.946635
1.00677					0.946635
1.00677					0.946635
1.00677					0.946635
1.00677					0.946635
1.00677					0.947672
1.00677					0.947672
1.00677					0.948709
1.00677					0.948709
1.00781					0.948709
1.00781					0.948709
1.00781					0.948709
1.00781					0.948709
1.00781					0.948709
1.00781					0.948709
1.00781					0.948709
1.00781					0.948709
1.00781					0.948709
1.00781					0.949745
1.00781					0.949745
1.00781					0.949745
1.00781					0.949745
1.00781					0.949745
1.00781					0.949745
1.00781					0.949745
1.00885					0.949745
1.00885					0.949745
1.00885					0.950782
1.00988					0.950782
1.00988					0.950782
1.00988					0.951819
1.00988					0.951819
1.01092					0.951819
1.01092					0.951819
1.01092					0.951819
1.01092					0.951819
1.01092					0.951819
1.01092					0.951819
1.01092					0.951819
1.01092					0.951819
1.01092					0.951819
1.01196					0.951819
1.01196					0.952856
1.01196					0.952856
1.01196					0.952856
1.01196					0.952856
1.01196					0.953893
1.01196					0.953893
1.01196					0.953893
1.01196					0.953893
1.01196					0.95493
1.01196					0.95493
1.01299					0.95493
1.01299					0.95493
1.01299					0.95493
1.01299					0.955966
1.01299					0.955966
1.01299					0.955966
1.01299					0.955966
1.01299					0.955966
1.01299					0.955966
1.01299					0.955966
1.01403					0.955966
1.01403					0.955966
1.01403					0.957003
1.01403					0.957003
1.01403					0.957003
1.01403					0.957003
1.01403					0.957003
1.01403					0.957003
1.01507					0.95804
1.01507					0.95804
1.01507					0.95804
1.01507					0.95804
1.01507					0.95804
1.01507					0.95804
1.01507					0.95804
1.01507					0.95804
1.0161					0.959077
1.0161					0.959077
1.0161					0.959077
1.0161					0.959077
1.0161					0.960114
1.0161					0.960114
1.0161					0.960114
1.0161					0.961151
1.0161					0.961151
1.0161					0.961151
1.01714					0.961151
1.01714					0.962188
1.01714					0.962188
1.01714					0.962188
1.01714					0.962188
1.01818					0.962188
1.01818					0.962188
1.01818					0.962188
1.01818					0.962188
1.01818					0.962188
1.01818					0.962188
1.01818					0.963224
1.01818					0.963224
1.01818					0.963224
1.01818					0.963224
1.01818					0.963224
1.01921					0.963224
1.01921					0.963224
1.01921					0.963224
1.01921					0.964261
1.01921					0.964261
1.01921					0.964261
1.01921					0.965298
1.01921					0.965298
1.01921					0.966335
1.01921					0.966335
1.02025					0.966335
1.02025					0.966335
1.02025					0.967372
1.02025					0.967372
1.02025					0.967372
1.02025					0.967372
1.02025					0.967372
1.02025					0.968409
1.02025					0.968409
1.02025					0.968409
1.02129					0.968409
1.02129					0.969445
1.02129					0.969445
1.02129					0.969445
1.02129					0.969445
1.02129					0.969445
1.02129					0.969445
1.02129					0.970482
1.02129					0.970482
1.02232					0.970482
1.02232					0.970482
1.02232					0.971519
1.02232					0.971519
1.02232					0.971519
1.02232					0.972556
1.02232					0.972556
1.02336					0.972556
1.02336					0.972556
1.02336					0.972556
1.02336					0.972556
1.02336					0.973593
1.02336					0.973593
1.02336					0.973593
1.02336					0.973593
1.0244					0.973593
1.0244					0.973593
1.0244					0.97463
1.0244					0.97463
1.0244					0.97463
1.0244					0.97463
1.0244					0.97463
1.0244					0.975666
1.0244					0.975666
1.02543					0.975666
1.02543					0.975666
1.02543					0.975666
1.02543					0.975666
1.02543					0.975666
1.02647					0.976703
1.02647					0.976703
1.02647					0.976703
1.02647					0.976703
1.02647					0.976703
1.02751					0.97774
1.02751					0.97774
1.02751					0.97774
1.02751					0.97774
1.02751					0.97774
1.02751					0.978777
1.02751					0.978777
1.02751					0.978777
1.02751					0.978777
1.02751					0.978777
1.02855					0.979814
1.02855					0.979814
1.02855					0.979814
1.02855					0.979814
1.02855					0.979814
1.02855					0.979814
1.02855					0.979814
1.02855					0.979814
1.02855					0.980851
1.02855					0.980851
1.02958					0.980851
1.02958					0.980851
1.02958					0.980851
1.02958					0.980851
1.02958					0.981887
1.03062					0.981887
1.03062					0.981887
1.03062					0.981887
1.03062					0.981887
1.03062					0.982924
1.03062					0.982924
1.03062					0.982924
1.03062					0.982924
1.03062					0.982924
1.03062					0.982924
1.03062					0.982924
1.03166					0.982924
1.03166					0.982924
1.03166					0.982924
1.03166					0.983961
1.03166					0.983961
1.03166					0.983961
1.03166					0.983961
1.03166					0.983961
1.03166					0.984998
1.03166					0.984998
1.03269					0.986035
1.03269					0.986035
1.03269					0.986035
1.03269					0.986035
1.03269					0.986035
1.03269					0.987072
1.03269					0.987072
1.03269					0.987072
1.03269					0.987072
1.03373					0.987072
1.03373					0.987072
1.03373					0.987072
1.03373					0.987072
1.03373					0.987072
1.03373					0.988109
1.03373					0.988109
1.03373					0.988109
1.03373					0.988109
1.03477					0.988109
1.03477					0.989145
1.03477					0.989145
1.03477					0.989145
1.0358					0.990182
1.0358					0.990182
1.0358					0.990182
1.0358					0.990182
1.0358					0.990182
1.0358					0.990182
1.0358					0.990182
1.0358					0.990182
1.0358					0.991219
1.0358					0.991219
1.03684					0.991219
1.03684					0.991219
1.03684					0.991219
1.03684					0.991219
1.03684					0.992256
1.03684					0.992256
1.03684					0.992256
1.03684					0.992256
1.03684					0.992256
1.03684					0.992256
1.03788					0.993293
1.03788					0.993293
1.03788					0.993293
1.03891					0.993293
1.03891					0.993293
1.03891					0.993293
1.03891					0.99433
1.03891					0.99433
1.03891					0.99433
1.03995					0.99433
1.03995					0.99433
1.03995					0.995366
1.03995					0.995366
1.03995					0.995366
1.03995					0.995366
1.03995					0.995366
1.03995					0.995366
1.04099					0.996403
1.04099					0.996403
1.04099					0.996403
1.04099					0.996403
1.04202					0.996403
1.04202					0.996403
1.04202					0.996403
1.04202					0.99744
1.04202					0.99744
1.04202					0.99744
1.04202					0.99744
1.04202					0.99744
1.04202					0.99744
1.04202					0.99744
1.04202					0.99744
1.04202					0.99744
1.04202					0.99744
1.04202					0.99744
1.04202					0.99744
1.04202					0.99744
1.04306					0.998477
1.04306					0.998477
1.04306					0.998477
1.04306					0.998477
1.04306					0.998477
1.04306					0.999514
1.04306					0.999514
1.04306					0.999514
1.0441					0.999514
1.0441					0.999514
1.0441					0.999514
1.0441					0.999514
1.0441					0.999514
1.0441					0.999514
1.0441					1.00055
1.0441					1.00055
1.0441					1.00055
1.0441					1.00055
1.0441					1.00055
1.04513					1.00055
1.04513					1.00055
1.04513					1.00055
1.04513					1.00159
1.04513					1.00159
1.04513					1.00262
1.04513					1.00262
1.04513					1.00366
1.04513					1.00366
1.04513					1.00366
1.04513					1.00366
1.04513					1.00366
1.04617					1.00366
1.04617					1.00366
1.04617					1.0047
1.04617					1.0047
[truncated: 2,154 more rows]

## Sheet: S2f
			Cell area measurements
COL EzrA-sGFP, 37°C					ColPBP1TP EzrA-sGFP, 37°C
Data points (µm2)	Range (µm2)	n cells	Frequency (%)		Data points (µm2)	Range (µm2)	n cells	Frequency (%)
0.524641	<0.40	0	0		0.559894	<0.40	0	0
0.587888	0.40-0.60	2	0.0465008		0.578557	0.40-0.60	2	0.056243
0.618993	0.61-0.80	266	6.18461		0.615883	0.61-0.80	130	3.65579
0.623141	0.81-1.00	1273	29.5978		0.628325	0.81-1.00	403	11.333
0.628325	1.01-1.20	1719	39.9674		0.630399	1.01-1.20	729	20.5006
0.628325	1.21-1.40	795	18.4841		0.637657	1.21-1.40	834	23.4533
0.628325	1.41-1.60	187	4.34783		0.644914	1.41-1.60	687	19.3195
0.630399	1.61-1.81	42	0.976517		0.649062	1.61-1.81	424	11.9235
0.630399	1.81-2.00	13	0.302255		0.651136	1.81-2.00	243	6.83352
0.632472	>2.00	4	0.0930016		0.652172	>2.00	104	2.92463
0.633509					0.660467
0.635583	Mean	1.08299			0.661504	Mean	1.34922
0.637657	SD	0.197623			0.664614	SD	0.331077
0.638693	n	4301			0.665651	n	3556
0.63973					0.665651
0.640767					0.667725
0.642841					0.669799
0.642841					0.671872
0.642841					0.671872
0.642841					0.671872
0.642841					0.672909
0.645951					0.677057
0.648025					0.67913
0.650099					0.682241
0.650099					0.683278
0.651136					0.684314
0.652172					0.690535
0.655283					0.691572
0.655283					0.691572
0.657357					0.69572
0.660467					0.699867
0.662541					0.704014
0.662541					0.704014
0.662541					0.705051
0.662541					0.705051
0.663578					0.706088
0.663578					0.708162
0.664614					0.708162
0.667725					0.710235
0.668762					0.712309
0.668762					0.713346
0.668762					0.714383
0.669799					0.714383
0.670835					0.716456
0.672909					0.71853
0.673946					0.719567
0.677057					0.719567
0.677057					0.722677
0.677057					0.722677
0.680167					0.723714
0.682241					0.724751
0.683278					0.727862
0.684314					0.727862
0.685351					0.729935
0.685351					0.732009
0.686388					0.733046
0.687425					0.733046
0.688462					0.73823
0.688462					0.739267
0.688462					0.739267
0.688462					0.740304
0.689499					0.742377
0.690535					0.743414
0.691572					0.743414
0.693646					0.743414
0.693646					0.743414
0.693646					0.744451
0.694683					0.746525
0.694683					0.747562
0.69572					0.748598
0.69572					0.750672
0.696756					0.750672
0.69883					0.750672
0.69883					0.755856
0.699867					0.756893
0.699867					0.758967
0.699867					0.760004
0.700904					0.761041
0.700904					0.761041
0.701941					0.762077
0.702978					0.762077
0.702978					0.763114
0.706088					0.763114
0.708162					0.765188
0.708162					0.766225
0.709199					0.768298
0.709199					0.768298
0.709199					0.769335
0.710235					0.769335
0.710235					0.769335
0.710235					0.771409
0.710235					0.771409
0.711272					0.772446
0.711272					0.772446
0.712309					0.773483
0.712309					0.773483
0.712309					0.774519
0.713346					0.775556
0.714383					0.775556
0.714383					0.778667
0.71542					0.778667
0.71542					0.779704
0.717493					0.780741
0.71853					0.785925
0.71853					0.785925
0.719567					0.786962
0.719567					0.786962
0.724751					0.786962
0.725788					0.787998
0.725788					0.789035
0.725788					0.789035
0.726825					0.791109
0.727862					0.791109
0.728899					0.791109
0.728899					0.792146
0.729935					0.792146
0.729935					0.793183
0.729935					0.793183
0.730972					0.794219
0.730972					0.794219
0.730972					0.795256
0.732009					0.795256
0.733046					0.79733
0.733046					0.79733
0.733046					0.79733
0.734083					0.798367
0.734083					0.798367
0.736156					0.799404
0.737193					0.80044
0.73823					0.802514
0.739267					0.803551
0.740304					0.804588
0.741341					0.805625
0.742377					0.805625
0.742377					0.805625
0.742377					0.806662
0.742377					0.806662
0.743414					0.807698
0.743414					0.807698
0.743414					0.808735
0.743414					0.808735
0.744451					0.809772
0.745488					0.809772
0.745488					0.809772
0.745488					0.810809
0.745488					0.810809
0.746525					0.811846
0.746525					0.811846
0.746525					0.811846
0.747562					0.811846
0.747562					0.812883
0.747562					0.813919
0.748598					0.814956
0.748598					0.814956
0.749635					0.814956
0.749635					0.814956
0.750672					0.815993
0.750672					0.81703
0.750672					0.818067
0.751709					0.821177
0.752746					0.821177
0.752746					0.823251
0.753783					0.823251
0.753783					0.825325
0.75482					0.825325
0.755856					0.826361
0.755856					0.826361
0.75793					0.828435
0.75793					0.829472
0.758967					0.829472
0.758967					0.829472
0.761041					0.830509
0.762077					0.830509
0.762077					0.831546
0.762077					0.833619
0.763114					0.834656
0.763114					0.83673
0.763114					0.837767
0.764151					0.840877
0.764151					0.841914
0.765188					0.841914
0.765188					0.842951
0.765188					0.842951
0.766225					0.842951
0.766225					0.846061
0.767262					0.847098
0.768298					0.847098
0.768298					0.849172
0.769335					0.850209
0.770372					0.850209
0.770372					0.852282
0.771409					0.852282
0.771409					0.852282
0.771409					0.853319
0.772446					0.853319
0.773483					0.853319
0.773483					0.854356
0.773483					0.854356
0.773483					0.855393
0.773483					0.855393
0.774519					0.85643
0.774519					0.85643
0.775556					0.857467
0.775556					0.857467
0.775556					0.857467
0.776593					0.858504
0.776593					0.858504
0.776593					0.858504
0.776593					0.858504
0.77763					0.858504
0.77763					0.85954
0.77763					0.85954
0.77763					0.861614
0.77763					0.862651
0.778667					0.863688
0.778667					0.863688
0.779704					0.863688
0.779704					0.864725
0.779704					0.864725
0.779704					0.865761
0.781777					0.866798
0.781777					0.867835
0.782814					0.867835
0.782814					0.867835
0.783851					0.868872
0.783851					0.869909
0.783851					0.870946
0.784888					0.871982
0.785925					0.871982
0.785925					0.871982
0.785925					0.871982
0.786962					0.871982
0.789035					0.871982
0.789035					0.873019
0.790072					0.873019
0.790072					0.874056
0.790072					0.874056
0.790072					0.87613
0.791109					0.877167
0.791109					0.878203
0.791109					0.878203
0.792146					0.87924
0.792146					0.880277
0.793183					0.880277
0.793183					0.880277
0.793183					0.881314
0.794219					0.881314
0.794219					0.882351
0.794219					0.882351
0.795256					0.882351
0.795256					0.883388
0.795256					0.883388
0.796293					0.883388
0.79733					0.884425
0.79733					0.885461
0.79733					0.885461
0.798367					0.885461
0.799404					0.886498
0.80044					0.886498
0.80044					0.887535
0.801477					0.887535
0.802514					0.888572
0.802514					0.889609
0.802514					0.889609
0.802514					0.889609
0.803551					0.890646
0.803551					0.890646
0.804588					0.890646
0.805625					0.890646
0.805625					0.891682
0.806662					0.891682
0.806662					0.891682
0.806662					0.891682
0.806662					0.892719
0.806662					0.892719
0.807698					0.893756
0.807698					0.894793
0.807698					0.89583
0.808735					0.89583
0.808735					0.89583
0.808735					0.896867
0.808735					0.896867
0.809772					0.897903
0.809772					0.897903
0.809772					0.89894
0.810809					0.899977
0.810809					0.901014
0.810809					0.902051
0.810809					0.902051
0.811846					0.902051
0.811846					0.902051
0.811846					0.902051
0.811846					0.903088
0.812883					0.904124
0.813919					0.904124
0.814956					0.904124
0.814956					0.904124
0.814956					0.905161
0.814956					0.905161
0.814956					0.905161
0.815993					0.905161
0.815993					0.905161
0.815993					0.906198
0.81703					0.906198
0.81703					0.906198
0.81703					0.908272
0.818067					0.908272
0.819104					0.909309
0.819104					0.909309
0.819104					0.909309
0.819104					0.910346
0.82014					0.910346
0.82014					0.910346
0.82014					0.911382
0.82014					0.913456
0.821177					0.913456
0.822214					0.913456
0.822214					0.913456
0.822214					0.913456
0.823251					0.914493
0.823251					0.914493
0.823251					0.914493
0.823251					0.91553
0.823251					0.91553
0.823251					0.91553
0.824288					0.916567
0.824288					0.916567
0.824288					0.917603
0.824288					0.917603
0.825325					0.917603
0.825325					0.917603
0.825325					0.917603
0.825325					0.917603
0.825325					0.91864
0.825325					0.919677
0.826361					0.920714
0.827398					0.920714
0.827398					0.922788
0.827398					0.922788
0.828435					0.922788
0.828435					0.923824
0.828435					0.924861
0.828435					0.925898
0.829472					0.926935
0.829472					0.926935
0.829472					0.926935
0.829472					0.926935
0.829472					0.927972
0.829472					0.927972
0.829472					0.927972
0.829472					0.929009
0.830509					0.930045
0.830509					0.930045
0.830509					0.931082
0.830509					0.931082
0.830509					0.932119
0.830509					0.932119
0.830509					0.933156
0.830509					0.933156
0.830509					0.933156
0.831546					0.933156
0.831546					0.933156
0.831546					0.934193
0.832583					0.934193
0.832583					0.93523
0.832583					0.936267
0.832583					0.937303
0.833619					0.93834
0.833619					0.939377
0.833619					0.939377
0.834656					0.939377
0.834656					0.940414
0.834656					0.940414
0.835693					0.940414
0.835693					0.940414
0.835693					0.940414
0.83673					0.941451
0.83673					0.941451
0.83673					0.942488
0.837767					0.942488
0.837767					0.942488
0.837767					0.943524
0.837767					0.944561
0.837767					0.944561
0.837767					0.944561
0.838804					0.944561
0.838804					0.944561
0.838804					0.945598
0.838804					0.945598
0.838804					0.945598
0.83984					0.945598
0.83984					0.946635
0.83984					0.946635
0.840877					0.946635
0.840877					0.946635
0.840877					0.947672
0.840877					0.948709
0.840877					0.949745
0.840877					0.949745
0.840877					0.949745
0.840877					0.950782
0.840877					0.950782
0.841914					0.950782
0.841914					0.951819
0.841914					0.952856
0.841914					0.952856
0.841914					0.953893
0.842951					0.95493
0.842951					0.95493
0.842951					0.955966
0.842951					0.955966
0.843988					0.955966
0.843988					0.955966
0.843988					0.955966
0.843988					0.957003
0.843988					0.95804
0.843988					0.95804
0.843988					0.959077
0.845025					0.960114
0.845025					0.960114
0.845025					0.962188
0.845025					0.962188
0.845025					0.962188
0.845025					0.962188
0.845025					0.963224
0.845025					0.963224
0.845025					0.964261
0.845025					0.965298
0.846061					0.965298
0.846061					0.965298
0.846061					0.966335
0.846061					0.967372
0.846061					0.967372
0.847098					0.967372
0.847098					0.967372
0.847098					0.968409
0.847098					0.968409
0.847098					0.969445
0.848135					0.969445
0.848135					0.969445
0.848135					0.970482
0.848135					0.970482
0.848135					0.971519
0.848135					0.971519
0.848135					0.971519
0.848135					0.971519
0.849172					0.972556
0.849172					0.972556
0.849172					0.972556
0.849172					0.972556
0.849172					0.973593
0.850209					0.973593
0.850209					0.97463
0.850209					0.97463
0.850209					0.97463
0.850209					0.97463
0.851246					0.976703
0.851246					0.97774
0.852282					0.978777
0.852282					0.978777
0.852282					0.979814
0.852282					0.980851
0.852282					0.980851
0.852282					0.980851
0.853319					0.980851
0.853319					0.980851
0.853319					0.981887
0.853319					0.981887
0.853319					0.982924
0.853319					0.982924
0.853319					0.983961
0.853319					0.983961
0.853319					0.983961
0.854356					0.983961
0.854356					0.983961
0.854356					0.984998
0.854356					0.984998
0.854356					0.986035
0.854356					0.986035
0.855393					0.986035
0.855393					0.986035
0.855393					0.987072
0.85643					0.987072
0.85643					0.987072
0.85643					0.988109
0.857467					0.988109
0.857467					0.989145
0.857467					0.989145
0.857467					0.989145
0.858504					0.989145
0.858504					0.989145
0.858504					0.990182
0.858504					0.990182
0.858504					0.990182
0.85954					0.991219
0.85954					0.991219
0.85954					0.992256
0.85954					0.992256
0.85954					0.992256
0.860577					0.992256
0.860577					0.993293
0.861614					0.993293
0.861614					0.993293
0.861614					0.993293
0.861614					0.995366
0.862651					0.995366
0.862651					0.995366
0.862651					0.996403
0.862651					0.996403
0.863688					0.996403
0.863688					0.99744
0.863688					0.99744
0.864725					0.998477
0.864725					0.998477
0.864725					0.998477
0.864725					0.998477
0.864725					0.998477
0.864725					0.999514
0.865761					0.999514
0.865761					1.00055
0.865761					1.00055
0.865761					1.00055
0.865761					1.00055
0.865761					1.00159
0.865761					1.00159
0.865761					1.00159
0.866798					1.00159
0.866798					1.00262
0.866798					1.00262
0.866798					1.00262
0.866798					1.00262
0.866798					1.00262
0.867835					1.00262
0.867835					1.00366
0.867835					1.00366
0.867835					1.00573
0.868872					1.00573
0.868872					1.00573
0.868872					1.00677
0.868872					1.00677
0.868872					1.00781
0.868872					1.00781
0.868872					1.00781
0.868872					1.00885
0.868872					1.00988
0.869909					1.00988
0.869909					1.00988
0.869909					1.01092
0.869909					1.01196
0.870946					1.01196
0.870946					1.01299
0.870946					1.01299
0.870946					1.01299
0.870946					1.01299
0.871982					1.01403
0.871982					1.01403
0.871982					1.01403
0.871982					1.01507
0.871982					1.01507
0.871982					1.0161
0.871982					1.0161
0.871982					1.01714
0.871982					1.01714
0.871982					1.01714
0.871982					1.01714
0.871982					1.01714
0.873019					1.01818
0.873019					1.01818
0.873019					1.01818
0.873019					1.01818
0.874056					1.01921
0.874056					1.01921
0.874056					1.01921
0.875093					1.02025
0.875093					1.02025
0.875093					1.02025
0.875093					1.02025
0.875093					1.02129
0.875093					1.02129
0.87613					1.02232
0.87613					1.02232
0.87613					1.02336
0.87613					1.02336
0.87613					1.02336
0.87613					1.02336
0.877167					1.0244
0.877167					1.0244
0.877167					1.0244
0.877167					1.0244
0.877167					1.02543
0.878203					1.02647
0.878203					1.02647
0.878203					1.02647
0.878203					1.02751
0.87924					1.02751
0.87924					1.02751
0.87924					1.02751
0.87924					1.02751
0.87924					1.02751
0.880277					1.02855
0.880277					1.02855
0.880277					1.02855
0.880277					1.02855
0.880277					1.02958
0.880277					1.02958
0.880277					1.02958
0.880277					1.02958
0.880277					1.02958
0.881314					1.03062
0.881314					1.03062
0.882351					1.03166
0.882351					1.03166
0.882351					1.03166
0.882351					1.03269
0.883388					1.03373
0.883388					1.03373
0.883388					1.03373
0.883388					1.03373
0.883388					1.03477
0.884425					1.03477
0.884425					1.03477
0.884425					1.03477
0.884425					1.0358
0.885461					1.0358
0.885461					1.0358
0.885461					1.03684
0.885461					1.03684
0.886498					1.03684
0.886498					1.03788
0.886498					1.03788
0.886498					1.03788
0.886498					1.03891
0.886498					1.03891
0.886498					1.03891
0.886498					1.03891
0.886498					1.03891
0.886498					1.03995
0.887535					1.03995
0.887535					1.03995
0.887535					1.03995
0.887535					1.03995
0.887535					1.04099
0.887535					1.04099
0.887535					1.04202
0.887535					1.04202
0.888572					1.04202
0.888572					1.04306
0.888572					1.04306
0.888572					1.0441
0.888572					1.0441
0.889609					1.0441
0.889609					1.0441
0.889609					1.04513
0.889609					1.04513
0.889609					1.04513
0.889609					1.04513
0.889609					1.04513
0.890646					1.04513
0.890646					1.04617
0.890646					1.04617
0.890646					1.04617
0.890646					1.04617
0.890646					1.04721
0.891682					1.04721
0.891682					1.04721
0.891682					1.04721
0.891682					1.04825
0.891682					1.04825
0.892719					1.04825
0.892719					1.04825
0.892719					1.04825
0.892719					1.04928
0.893756					1.04928
0.893756					1.04928
0.893756					1.05032
0.893756					1.05032
0.893756					1.05032
0.893756					1.05136
0.893756					1.05136
0.894793					1.05239
0.894793					1.05239
0.894793					1.05239
0.894793					1.05343
0.894793					1.05343
0.894793					1.05343
0.894793					1.05343
0.894793					1.05343
0.89583					1.05343
0.89583					1.05447
0.89583					1.05447
0.89583					1.05447
0.89583					1.0555
0.89583					1.0555
0.89583					1.0555
0.896867					1.0555
0.896867					1.0555
0.896867					1.05654
0.896867					1.05654
0.897903					1.05654
0.897903					1.05654
0.897903					1.05654
0.89894					1.05654
0.89894					1.05654
0.89894					1.05758
0.89894					1.05758
0.89894					1.05758
0.89894					1.05758
0.89894					1.05861
0.89894					1.05861
0.899977					1.05861
0.899977					1.05861
0.899977					1.05861
0.899977					1.05861
0.899977					1.05965
0.899977					1.05965
0.901014					1.05965
0.901014					1.05965
0.901014					1.05965
0.901014					1.05965
0.901014					1.06069
0.901014					1.06069
0.901014					1.06069
0.901014					1.06069
0.901014					1.06069
0.901014					1.06069
0.901014					1.06069
0.902051					1.06069
0.902051					1.06276
0.902051					1.0638
0.902051					1.0638
0.902051					1.0638
0.902051					1.0638
0.903088					1.06483
0.903088					1.06483
0.903088					1.06483
0.903088					1.06483
0.903088					1.06483
0.903088					1.06483
0.903088					1.06483
0.904124					1.06587
0.904124					1.06587
0.905161					1.06587
0.905161					1.06587
0.905161					1.06587
0.905161					1.06587
0.905161					1.06691
0.905161					1.06691
0.905161					1.06691
0.906198					1.06795
0.906198					1.06795
0.906198					1.06795
0.906198					1.06898
0.906198					1.06898
0.906198					1.06898
0.906198					1.06898
0.906198					1.06898
0.907235					1.06898
0.907235					1.07002
0.907235					1.07002
0.907235					1.07002
0.907235					1.07106
0.907235					1.07106
0.907235					1.07106
0.907235					1.07106
0.907235					1.07106
0.907235					1.07209
0.907235					1.07209
0.907235					1.07209
0.908272					1.07417
0.908272					1.07417
0.908272					1.07417
0.908272					1.0752
0.908272					1.07624
0.908272					1.07624
0.908272					1.07624
0.909309					1.07728
0.909309					1.07935
0.909309					1.07935
0.909309					1.08039
0.909309					1.08039
0.909309					1.08039
0.910346					1.08039
0.910346					1.08039
0.910346					1.08039
0.910346					1.08142
0.910346					1.08142
0.910346					1.08142
0.911382					1.08142
0.911382					1.08142
0.911382					1.08246
0.911382					1.08246
0.911382					1.08246
0.912419					1.08453
0.912419					1.08453
0.912419					1.08453
0.912419					1.08557
0.912419					1.08557
0.912419					1.08557
0.913456					1.08557
0.913456					1.08557
0.913456					1.08661
0.913456					1.08661
0.913456					1.08661
0.913456					1.08661
0.913456					1.08661
0.913456					1.08661
0.913456					1.08661
0.913456					1.08661
0.914493					1.08765
0.914493					1.08765
0.914493					1.08765
0.914493					1.08765
0.91553					1.08868
0.91553					1.08868
0.916567					1.08868
0.916567					1.08972
0.916567					1.08972
0.916567					1.08972
0.916567					1.08972
0.917603					1.08972
0.917603					1.08972
0.917603					1.09076
0.917603					1.09076
0.917603					1.09076
0.917603					1.09179
0.917603					1.09179
0.917603					1.09179
0.917603					1.09179
0.917603					1.09179
0.917603					1.09179
0.917603					1.09179
0.917603					1.09179
0.917603					1.09179
0.91864					1.09283
0.91864					1.09283
0.91864					1.09283
0.919677					1.09387
0.919677					1.09387
0.919677					1.09387
0.919677					1.09387
0.919677					1.0949
0.919677					1.0949
0.919677					1.09594
0.919677					1.09594
0.920714					1.09698
0.920714					1.09801
0.920714					1.09801
0.920714					1.09801
0.920714					1.09801
0.920714					1.09801
0.920714					1.09905
0.920714					1.09905
0.921751					1.09905
0.921751					1.09905
0.921751					1.10009
0.921751					1.10009
0.921751					1.10009
0.921751					1.10112
0.921751					1.10112
0.921751					1.10112
0.921751					1.10112
0.921751					1.10216
0.922788					1.10216
0.922788					1.10216
0.922788					1.10216
0.922788					1.10216
0.922788					1.1032
0.923824					1.1032
0.924861					1.1032
0.924861					1.1032
0.924861					1.10423
0.924861					1.10423
0.925898					1.10423
0.925898					1.10423
0.925898					1.10423
0.925898					1.10423
0.925898					1.10527
0.926935					1.10527
0.926935					1.10527
0.926935					1.10527
0.926935					1.10527
0.926935					1.10631
0.926935					1.10631
0.926935					1.10631
0.926935					1.10631
0.926935					1.10735
0.926935					1.10735
0.927972					1.10735
0.927972					1.10838
0.927972					1.10838
0.927972					1.10838
0.927972					1.10838
0.927972					1.10838
0.927972					1.10942
0.929009					1.10942
0.929009					1.10942
0.929009					1.10942
0.929009					1.10942
0.929009					1.10942
0.929009					1.10942
0.930045					1.11046
0.930045					1.11046
0.930045					1.11046
0.930045					1.11046
0.930045					1.11046
0.930045					1.11149
0.930045					1.11149
0.930045					1.11149
0.930045					1.11253
0.930045					1.11253
0.930045					1.11357
0.930045					1.11357
0.930045					1.11357
0.931082					1.11357
0.931082					1.11357
0.931082					1.11357
0.931082					1.1146
0.931082					1.1146
0.931082					1.11564
0.931082					1.11564
0.932119					1.11564
0.932119					1.11564
0.932119					1.11668
0.932119					1.11668
0.932119					1.11771
0.933156					1.11771
0.933156					1.11771
0.933156					1.11771
0.933156					1.11771
0.933156					1.11875
0.934193					1.11875
0.934193					1.11875
0.934193					1.11875
0.934193					1.11979
0.934193					1.12082
0.934193					1.12082
0.934193					1.12186
0.934193					1.12186
0.934193					1.12186
0.934193					1.12186
0.934193					1.1229
0.934193					1.1229
0.934193					1.1229
0.934193					1.1229
0.93523					1.12393
0.93523					1.12393
0.93523					1.12393
0.93523					1.12497
0.93523					1.12497
0.93523					1.12497
0.93523					1.12601
0.93523					1.12601
0.93523					1.12601
0.93523					1.12601
0.93523					1.12705
0.936267					1.12705
0.936267					1.12705
0.936267					1.12808
0.936267					1.12912
0.936267					1.12912
0.936267					1.12912
0.936267					1.12912
0.936267					1.12912
0.936267					1.12912
0.936267					1.13016
0.936267					1.13016
0.937303					1.13119
0.937303					1.13119
0.937303					1.13119
0.937303					1.13119
0.937303					1.13119
0.937303					1.13119
0.937303					1.13119
0.93834					1.13223
0.93834					1.13223
0.93834					1.13327
0.93834					1.13327
0.93834					1.13327
0.939377					1.13327
0.939377					1.13327
0.939377					1.1343
0.939377					1.1343
0.939377					1.1343
0.939377					1.13534
0.939377					1.13534
0.939377					1.13534
0.939377					1.13534
0.939377					1.13534
0.939377					1.13638
0.939377					1.13638
0.940414					1.13638
0.940414					1.13741
0.940414					1.13741
0.940414					1.13741
0.940414					1.13845
0.941451					1.13845
0.941451					1.13845
0.941451					1.13949
0.941451					1.13949
0.941451					1.13949
0.941451					1.13949
0.941451					1.13949
0.942488					1.14052
0.942488					1.14052
0.942488					1.14052
0.942488					1.14052
0.942488					1.14052
0.942488					1.14156
0.943524					1.14156
0.943524					1.14156
0.943524					1.1426
0.943524					1.1426
0.943524					1.14363
0.943524					1.14363
0.943524					1.14363
0.943524					1.14363
0.943524					1.14363
0.943524					1.14467
0.944561					1.14571
0.944561					1.14675
0.944561					1.14675
0.944561					1.14675
0.944561					1.14675
0.944561					1.14675
0.944561					1.14778
0.944561					1.14778
0.944561					1.14778
0.944561					1.14778
0.944561					1.14778
0.944561					1.14778
0.944561					1.14778
0.945598					1.14778
0.945598					1.14778
0.945598					1.14882
0.945598					1.14882
0.945598					1.14882
0.945598					1.14882
0.945598					1.14986
0.945598					1.14986
0.945598					1.14986
0.946635					1.14986
0.946635					1.15089
0.946635					1.15089
0.946635					1.15089
0.946635					1.15089
0.946635					1.15089
0.947672					1.15193
0.947672					1.15193
0.947672					1.154
0.947672					1.154
0.947672					1.154
0.947672					1.15504
0.947672					1.15504
0.947672					1.15504
0.948709					1.15608
0.948709					1.15608
0.948709					1.15608
0.948709					1.15711
0.948709					1.15711
0.948709					1.15711
0.948709					1.15711
0.948709					1.15711
0.948709					1.15815
0.949745					1.15815
0.949745					1.15815
0.949745					1.15815
0.949745					1.15815
0.949745					1.15815
0.949745					1.15919
0.949745					1.15919
0.949745					1.16022
0.950782					1.16022
0.950782					1.16022
0.950782					1.16022
0.950782					1.16126
0.950782					1.16126
0.950782					1.16126
0.950782					1.16126
0.950782					1.1623
0.950782					1.1623
0.950782					1.16333
0.950782					1.16333
0.950782					1.16333
0.950782					1.16437
0.951819					1.16437
0.951819					1.16437
0.951819					1.16541
0.951819					1.16541
0.951819					1.16644
0.951819					1.16644
0.951819					1.16644
0.951819					1.16748
0.951819					1.16852
0.952856					1.16852
0.952856					1.16852
0.952856					1.16956
0.952856					1.16956
0.952856					1.16956
0.952856					1.16956
0.953893					1.17059
0.953893					1.17059
0.953893					1.17059
0.953893					1.17059
0.953893					1.17059
0.953893					1.17059
0.953893					1.17059
0.95493					1.17059
0.95493					1.17163
0.95493					1.17163
0.95493					1.17163
0.95493					1.17163
0.95493					1.17163
0.95493					1.17163
0.95493					1.17163
0.95493					1.17267
0.95493					1.17267
0.95493					1.1737
0.955966					1.1737
0.955966					1.1737
0.955966					1.17474
0.955966					1.17474
0.955966					1.17474
0.957003					1.17474
0.957003					1.17578
0.957003					1.17578
0.957003					1.17578
0.957003					1.17578
0.957003					1.17681
0.95804					1.17681
0.95804					1.17681
0.95804					1.17785
0.95804					1.17785
0.95804					1.17785
0.95804					1.17785
0.959077					1.17889
0.959077					1.17889
0.959077					1.17889
0.959077					1.17889
0.959077					1.17889
0.959077					1.17889
0.959077					1.17992
0.959077					1.17992
0.959077					1.17992
0.959077					1.17992
0.959077					1.17992
0.960114					1.17992
0.960114					1.18096
0.960114					1.18096
0.960114					1.18096
0.960114					1.182
0.960114					1.182
0.960114					1.182
0.960114					1.182
0.960114					1.18303
0.960114					1.18303
0.960114					1.18303
0.960114					1.18303
0.961151					1.18303
0.961151					1.18303
0.961151					1.18303
0.961151					1.18303
0.962188					1.18303
0.962188					1.18303
0.962188					1.18303
0.962188					1.18407
0.962188					1.18407
0.962188					1.18407
0.962188					1.18407
0.962188					1.18407
0.962188					1.18407
0.962188					1.18407
0.962188					1.18511
0.962188					1.18511
0.962188					1.18511
0.963224					1.18511
0.963224					1.18511
0.963224					1.18511
0.963224					1.18614
0.963224					1.18614
0.963224					1.18614
0.964261					1.18614
0.964261					1.18614
0.964261					1.18718
0.964261					1.18718
0.964261					1.18718
0.964261					1.18822
0.964261					1.18822
0.964261					1.18822
0.965298					1.18822
0.965298					1.18822
0.965298					1.18926
0.965298					1.18926
0.966335					1.18926
0.966335					1.18926
0.966335					1.18926
0.966335					1.18926
0.966335					1.18926
0.967372					1.18926
0.967372					1.19029
0.967372					1.19029
0.967372					1.19029
0.967372					1.19133
0.967372					1.19237
0.967372					1.19237
0.967372					1.19237
0.967372					1.19237
0.967372					1.1934
0.967372					1.1934
0.968409					1.1934
0.968409					1.1934
0.968409					1.1934
0.968409					1.1934
0.968409					1.1934
0.969445					1.19444
0.969445					1.19444
0.969445					1.19444
0.969445					1.19548
0.969445					1.19548
0.970482					1.19548
0.970482					1.19651
0.970482					1.19651
0.970482					1.19651
0.970482					1.19651
0.971519					1.19651
0.971519					1.19755
0.971519					1.19755
0.971519					1.19755
0.971519					1.19755
0.972556					1.19755
0.972556					1.19859
0.972556					1.19859
0.972556					1.19859
0.972556					1.19962
0.972556					1.19962
0.972556					1.20066
0.973593					1.20066
0.973593					1.20066
0.973593					1.20066
0.973593					1.20066
0.973593					1.2017
0.973593					1.2017
0.973593					1.2017
0.973593					1.2017
0.973593					1.2017
0.973593					1.2017
0.973593					1.2017
0.973593					1.20273
0.97463					1.20273
0.97463					1.20273
0.97463					1.20273
0.97463					1.20273
0.97463					1.20377
0.97463					1.20377
0.97463					1.20377
0.97463					1.20377
0.97463					1.20377
0.975666					1.20377
0.975666					1.20481
0.975666					1.20481
0.975666					1.20481
0.975666					1.20481
0.975666					1.20481
0.975666					1.20481
0.975666					1.20481
0.975666					1.20584
0.975666					1.20584
0.975666					1.20584
0.975666					1.20584
0.975666					1.20584
0.975666					1.20688
0.975666					1.20688
0.976703					1.20792
0.976703					1.20792
0.976703					1.20792
0.976703					1.20792
0.976703					1.20792
0.976703					1.20896
0.97774					1.20896
0.97774					1.20896
0.97774					1.20896
0.97774					1.20999
0.97774					1.20999
0.97774					1.20999
0.97774					1.20999
0.97774					1.21103
0.978777					1.21103
0.978777					1.21103
0.978777					1.21103
0.978777					1.21103
0.978777					1.21103
0.978777					1.21207
0.978777					1.21207
0.978777					1.21207
0.978777					1.21207
0.978777					1.2131
0.978777					1.2131
0.978777					1.2131
0.978777					1.21414
0.978777					1.21414
0.978777					1.21518
0.978777					1.21518
0.979814					1.21518
0.979814					1.21518
0.979814					1.21518
0.979814					1.21621
0.979814					1.21621
0.979814					1.21725
0.979814					1.21725
0.979814					1.21725
0.979814					1.21829
0.980851					1.21829
0.980851					1.21932
0.980851					1.21932
0.980851					1.21932
0.980851					1.21932
0.980851					1.21932
0.980851					1.21932
0.980851					1.22036
0.980851					1.22036
0.980851					1.22036
0.981887					1.2214
0.981887					1.2214
0.981887					1.22243
0.981887					1.22243
0.981887					1.22243
0.981887					1.22243
0.982924					1.22347
0.982924					1.22347
0.982924					1.22347
0.982924					1.22347
0.982924					1.22451
0.982924					1.22451
0.982924					1.22451
0.982924					1.22451
0.983961					1.22451
0.983961					1.22451
0.983961					1.22451
0.983961					1.22451
0.984998					1.22451
0.984998					1.22451
0.984998					1.22554
0.984998					1.22554
0.984998					1.22554
0.984998					1.22554
0.984998					1.22554
0.984998					1.22554
0.986035					1.22554
0.986035					1.22658
0.986035					1.22658
0.986035					1.22658
0.986035					1.22762
0.986035					1.22762
0.986035					1.22762
0.986035					1.22762
0.986035					1.22866
0.986035					1.22866
0.986035					1.22866
0.986035					1.22866
0.987072					1.22866
0.987072					1.22866
0.987072					1.22866
0.987072					1.22969
0.987072					1.22969
0.987072					1.22969
0.987072					1.22969
0.987072					1.23073
0.987072					1.23073
0.987072					1.23073
0.988109					1.23073
0.988109					1.23073
0.988109					1.23073
0.988109					1.23177
0.988109					1.23177
0.989145					1.23177
0.989145					1.23177
0.989145					1.23177
0.989145					1.23177
0.989145					1.2328
0.989145					1.2328
0.989145					1.2328
0.989145					1.2328
0.989145					1.2328
0.989145					1.23384
0.989145					1.23384
0.989145					1.23488
0.989145					1.23488
0.989145					1.23488
0.990182					1.23591
0.990182					1.23591
0.990182					1.23591
0.990182					1.23591
0.990182					1.23591
0.990182					1.23591
0.990182					1.23591
0.991219					1.23591
0.991219					1.23695
0.991219					1.23695
0.991219					1.23695
0.991219					1.23695
0.991219					1.23695
0.991219					1.23695
0.992256					1.23799
0.992256					1.23799
0.992256					1.23799
0.992256					1.23799
0.992256					1.23799
0.992256					1.23799
0.992256					1.23799
0.992256					1.23902
0.992256					1.23902
0.992256					1.23902
0.992256					1.23902
0.992256					1.23902
0.992256					1.24006
0.992256					1.24006
0.993293					1.24006
0.993293					1.24006
0.993293					1.24006
0.993293					1.24006
0.993293					1.24006
0.993293					1.2411
0.993293					1.2411
0.993293					1.24213
0.993293					1.24213
0.993293					1.24213
0.993293					1.24213
0.993293					1.24213
0.993293					1.24213
0.99433					1.24213
0.99433					1.24317
0.99433					1.24317
0.99433					1.24317
0.99433					1.24317
0.99433					1.24317
0.99433					1.24317
0.99433					1.24317
0.99433					1.24317
0.995366					1.24421
0.995366					1.24421
0.995366					1.24421
0.995366					1.24524
0.995366					1.24524
0.995366					1.24524
0.995366					1.24524
0.995366					1.24524
0.995366					1.24524
0.995366					1.24524
0.995366					1.24628
0.995366					1.24628
0.996403					1.24628
0.996403					1.24628
0.996403					1.24628
0.996403					1.24628
0.996403					1.24732
0.996403					1.24836
0.996403					1.24836
0.996403					1.24836
0.996403					1.24836
0.996403					1.24939
0.996403					1.24939
0.996403					1.24939
0.996403					1.24939
0.99744					1.24939
0.99744					1.25043
0.99744					1.25043
0.99744					1.25043
0.99744					1.25043
0.99744					1.25043
0.99744					1.25043
0.99744					1.25147
0.99744					1.25147
0.99744					1.25147
0.99744					1.25147
0.99744					1.25147
0.998477					1.2525
0.998477					1.2525
0.998477					1.2525
0.998477					1.2525
0.998477					1.2525
0.998477					1.25354
0.998477					1.25354
0.998477					1.25458
0.998477					1.25458
0.998477					1.25458
0.999514					1.25458
0.999514					1.25561
0.999514					1.25665
0.999514					1.25665
0.999514					1.25665
0.999514					1.25665
0.999514					1.25665
0.999514					1.25665
0.999514					1.25769
0.999514					1.25769
0.999514					1.25769
0.999514					1.25872
0.999514					1.25872
1.00055					1.25872
1.00055					1.25976
1.00055					1.25976
1.00055					1.25976
1.00055					1.2608
1.00055					1.2608
1.00055					1.2608
1.00055					1.26183
1.00055					1.26183
1.00055					1.26183
1.00159					1.26183
1.00159					1.26183
1.00159					1.26287
1.00159					1.26391
1.00159					1.26391
1.00159					1.26391
1.00159					1.26391
1.00159					1.26391
1.00159					1.26391
1.00159					1.26391
1.00159					1.26391
1.00159					1.26391
1.00262					1.26391
1.00262					1.26391
1.00262					1.26494
1.00262					1.26494
1.00262					1.26494
1.00262					1.26494
1.00262					1.26598
1.00262					1.26598
1.00262					1.26598
1.00366					1.26598
1.00366					1.26702
1.00366					1.26806
1.00366					1.26806
1.00366					1.26909
1.0047					1.26909
1.0047					1.26909
1.0047					1.26909
1.0047					1.26909
1.0047					1.27013
1.0047					1.27013
1.0047					1.27013
1.0047					1.27013
1.00573					1.27013
1.00573					1.27117
1.00573					1.27117
1.00573					1.27117
1.00573					1.2722
1.00573					1.2722
1.00573					1.27324
1.00573					1.27324
1.00573					1.27324
1.00573					1.27324
1.00573					1.27428
1.00677					1.27428
1.00677					1.27428
1.00677					1.27428
1.00677					1.27428
1.00677					1.27428
1.00677					1.27531
1.00677					1.27531
1.00677					1.27531
1.00781					1.27635
1.00781					1.27635
1.00781					1.27635
1.00781					1.27635
1.00781					1.27635
1.00781					1.27635
1.00781					1.27739
1.00885					1.27739
1.00885					1.27739
1.00885					1.27739
1.00885					1.27739
1.00885					1.27739
1.00885					1.27739
1.00885					1.27739
1.00885					1.27842
1.00885					1.27842
1.00885					1.27842
1.00885					1.27946
1.00885					1.27946
1.00885					1.27946
1.00885					1.27946
1.00885					1.2805
1.00885					1.2805
1.00885					1.2805
1.00885					1.2805
1.00885					1.28153
1.00988					1.28153
1.00988					1.28153
1.00988					1.28257
1.00988					1.28361
1.00988					1.28361
1.00988					1.28361
1.00988					1.28361
1.00988					1.28464
1.00988					1.28464
1.00988					1.28464
1.00988					1.28464
1.01092					1.28464
1.01092					1.28464
1.01092					1.28464
1.01092					1.28568
1.01092					1.28568
1.01092					1.28568
1.01092					1.28672
1.01092					1.28672
1.01092					1.28776
1.01092					1.28776
1.01092					1.28776
1.01196					1.28776
1.01196					1.28879
1.01196					1.28879
1.01196					1.28879
1.01196					1.28879
1.01196					1.28879
1.01196					1.28879
1.01196					1.28879
1.01196					1.28879
1.01196					1.28983
1.01299					1.28983
1.01299					1.28983
1.01299					1.29087
1.01299					1.29087
1.01299					1.29087
1.01299					1.29087
1.01299					1.29087
1.01299					1.29087
1.01299					1.29087
1.01403					1.2919
1.01403					1.2919
1.01403					1.29294
1.01403					1.29294
1.01403					1.29294
1.01403					1.29294
1.01403					1.29398
1.01403					1.29398
1.01403					1.29501
1.01403					1.29501
1.01403					1.29501
1.01403					1.29501
1.01507					1.29501
1.01507					1.29605
1.01507					1.29605
1.01507					1.29605
1.01507					1.29605
1.01507					1.29605
1.01507					1.29605
1.01507					1.29605
1.0161					1.29709
1.0161					1.29709
1.0161					1.29709
1.0161					1.29709
1.0161					1.29709
1.0161					1.29812
1.0161					1.29812
1.0161					1.29812
1.0161					1.29812
1.0161					1.29812
1.0161					1.29812
1.0161					1.29916
1.01714					1.3002
1.01714					1.3002
1.01714					1.3002
1.01714					1.3002
1.01714					1.3002
1.01714					1.3002
1.01714					1.3002
1.01714					1.30123
1.01714					1.30123
1.01818					1.30123
1.01818					1.30123
1.01818					1.30123
1.01818					1.30123
1.01818					1.30227
1.01818					1.30227
1.01818					1.30227
1.01818					1.30227
1.01818					1.30227
1.01921					1.30227
1.01921					1.30227
1.01921					1.30331
1.01921					1.30331
1.01921					1.30331
1.01921					1.30434
1.01921					1.30434
1.01921					1.30434
1.01921					1.30434
1.01921					1.30434
1.01921					1.30434
1.01921					1.30434
1.02025					1.30434
1.02025					1.30538
1.02025					1.30538
1.02025					1.30538
1.02025					1.30538
1.02025					1.30538
1.02025					1.30538
1.02025					1.30538
1.02025					1.30642
1.02025					1.30642
1.02025					1.30642
1.02129					1.30642
1.02129					1.30746
1.02129					1.30746
1.02129					1.30746
1.02129					1.30746
1.02129					1.30746
1.02129					1.30746
1.02129					1.30746
1.02129					1.30849
1.02129					1.30849
1.02129					1.30849
1.02129					1.30849
1.02129					1.30849
1.02129					1.30953
1.02129					1.30953
1.02129					1.30953
1.02129					1.30953
1.02232					1.30953
1.02232					1.30953
1.02232					1.30953
1.02232					1.31057
1.02232					1.31057
1.02232					1.3116
1.02232					1.3116
1.02232					1.3116
1.02232					1.3116
1.02232					1.3116
1.02232					1.31264
1.02336					1.31264
1.02336					1.31264
1.02336					1.31264
1.02336					1.31264
1.0244					1.31368
1.0244					1.31368
1.0244					1.31368
1.0244					1.31368
1.0244					1.31368
1.0244					1.31471
1.0244					1.31471
1.02543					1.31471
1.02543					1.31471
1.02543					1.31471
1.02543					1.31471
1.02543					1.31471
1.02543					1.31471
1.02543					1.31575
1.02543					1.31575
1.02543					1.31575
1.02543					1.31575
1.02543					1.31575
1.02543					1.31679
1.02543					1.31782
1.02543					1.31782
1.02543					1.31782
1.02647					1.31886
1.02647					1.31886
1.02647					1.31886
1.02647					1.31886
1.02647					1.3199
1.02647					1.3199
1.02647					1.3199
1.02647					1.3199
1.02647					1.3199
1.02647					1.3199
1.02647					1.32093
1.02647					1.32093
1.02647					1.32093
1.02647					1.32093
1.02751					1.32093
1.02751					1.32093
1.02751					1.32093
1.02751					1.32093
1.02751					1.32093
1.02751					1.32197
1.02751					1.32197
1.02855					1.32197
1.02855					1.32197
1.02855					1.32197
1.02855					1.32197
1.02855					1.32301
1.02855					1.32301
1.02855					1.32301
1.02855					1.32301
1.02958					1.32404
1.02958					1.32404
1.02958					1.32404
1.02958					1.32508
1.02958					1.32508
1.02958					1.32612
1.02958					1.32612
1.02958					1.32612
1.02958					1.32716
1.02958					1.32716
1.02958					1.32716
1.02958					1.32716
1.02958					1.32716
1.02958					1.32819
1.02958					1.32819
1.02958					1.32819
1.02958					1.32819
1.02958					1.32819
1.03062					1.32819
1.03062					1.32923
1.03062					1.32923
1.03062					1.32923
1.03062					1.32923
1.03062					1.32923
1.03166					1.33027
1.03166					1.33027
1.03166					1.3313
1.03166					1.3313
1.03166					1.3313
1.03166					1.3313
1.03166					1.33234
1.03269					1.33234
1.03269					1.33338
1.03269					1.33338
1.03269					1.33338
1.03269					1.33338
1.03269					1.33338
1.03269					1.33338
1.03269					1.33441
1.03269					1.33441
1.03269					1.33441
1.03269					1.33441
1.03373					1.33545
1.03373					1.33545
1.03373					1.33545
1.03373					1.33649
1.03373					1.33649
1.03373					1.33649
1.03373					1.33649
1.03373					1.33752
1.03373					1.33752
1.03373					1.33752
1.03373					1.33752
1.03477					1.33856
1.03477					1.33856
1.03477					1.33856
1.03477					1.33856
1.03477					1.33856
1.0358					1.33856
1.0358					1.3396
1.0358					1.3396
1.0358					1.3396
1.0358					1.3396
1.0358					1.3396
1.03684					1.34063
1.03684					1.34063
1.03684					1.34167
1.03684					1.34167
1.03684					1.34271
1.03684					1.34271
1.03684					1.34271
1.03684					1.34271
1.03684					1.34271
1.03788					1.34271
1.03788					1.34374
1.03788					1.34374
1.03788					1.34374
1.03788					1.34374
1.03788					1.34478
1.03788					1.34478
1.03891					1.34478
1.03891					1.34478
1.03891					1.34478
1.03891					1.34582
1.03891					1.34582
1.03891					1.34582
1.03891					1.34582
1.03891					1.34582
1.03891					1.34582
1.03891					1.34582
1.03891					1.34582
1.03891					1.34686
1.03995					1.34686
1.03995					1.34686
1.03995					1.34686
1.03995					1.34686
1.03995					1.34789
1.03995					1.34789
1.03995					1.34789
1.04099					1.34893
1.04099					1.34893
1.04099					1.34997
1.04099					1.34997
1.04099					1.351
1.04099					1.351
1.04099					1.351
1.04099					1.351
1.04099					1.351
1.04099					1.35204
1.04099					1.35204
1.04099					1.35204
1.04202					1.35204
1.04202					1.35204
1.04202					1.35308
1.04202					1.35411
1.04202					1.35411
1.04202					1.35411
1.04202					1.35411
1.04202					1.35411
1.04306					1.35411
1.04306					1.35515
1.04306					1.35515
1.04306					1.35515
1.04306					1.35515
1.04306					1.35515
1.04306					1.35515
1.0441					1.35515
1.0441					1.35619
1.0441					1.35619
1.0441					1.35619
1.0441					1.35619
1.0441					1.35722
1.0441					1.35722
1.0441					1.35722
1.0441					1.35722
1.0441					1.35722
1.04513					1.35722
1.04513					1.35722
1.04513					1.35722
1.04513					1.35826
1.04513					1.35826
1.04513					1.35826
1.04513					1.35826
1.04513					1.35826
1.04513					1.35826
1.04617					1.3593
1.04617					1.3593
1.04617					1.3593
1.04617					1.3593
1.04617					1.36033
1.04721					1.36033
1.04721					1.36033
1.04721					1.36033
1.04721					1.36033
1.04721					1.36033
1.04721					1.36137
1.04721					1.36137
1.04721					1.36137
1.04721					1.36137
1.04721					1.36137
1.04721					1.36137
1.04721					1.36137
1.04825					1.36137
1.04825					1.36137
1.04825					1.36137
1.04825					1.36241
1.04825					1.36241
1.04825					1.36241
1.04825					1.36344
1.04928					1.36344
1.04928					1.36344
1.04928					1.36344
1.04928					1.36448
1.04928					1.36448
1.04928					1.36448
1.04928					1.36552
1.04928					1.36552
1.04928					1.36552
1.04928					1.36552
1.04928					1.36656
1.05032					1.36656
1.05032					1.36656
1.05032					1.36759
1.05032					1.36759
1.05032					1.36759
1.05032					1.36759
1.05032					1.36759
1.05032					1.36759
1.05032					1.36759
1.05136					1.36863
1.05136					1.36863
1.05136					1.36863
1.05136					1.36863
1.05136					1.36967
1.05136					1.36967
1.05136					1.36967
1.05136					1.3707
1.05136					1.3707
1.05136					1.3707
1.05136					1.37174
1.05136					1.37174
1.05136					1.37174
1.05239					1.37174
1.05239					1.37174
1.05239					1.37174
1.05239					1.37278
1.05239					1.37278
1.05239					1.37278
1.05343					1.37278
1.05343					1.37278
1.05343					1.37278
1.05343					1.37381
1.05343					1.37381
1.05343					1.37381
[truncated: 2,304 more rows]

## Sheet: S3a
		Growth curves
		JE2 EzrA-sGFP, 30°C
Time (min)	OD600 (1)	OD600 (2)	OD600 (3)	Mean	SD	n
0	0.01	0.009	0.009	0.00933333	0.00057735	3
30	0.012	0.013	0.012	0.0123333	0.00057735	3
60	0.018	0.019	0.02	0.019	0.001	3
90	0.031	0.032	0.033	0.032	0.001	3
120	0.056	0.058	0.061	0.0583333	0.00251661	3
150	0.102	0.107	0.111	0.106667	0.00450925	3
180	0.186	0.197	0.203	0.195333	0.00862168	3
210	0.334	0.353	0.362	0.349667	0.0142945	3
240	0.553	0.578	0.587	0.572667	0.0176163	3
270	0.779	0.803	0.812	0.798	0.0170587	3
300	1.178	1.188	1.162	1.176	0.0131149	3
330	1.518	1.54	1.552	1.53667	0.0172434	3
360	2.184	2.228	2.356	2.256	0.0893532	3
390	3.04	3.07	3.18	3.09667	0.0737111	3
420	3.79	3.73	3.82	3.78	0.0458258	3
450	4.39	4.36	4.36	4.37	0.0173205	3
480	5.26	5.3	5.3	5.28667	0.023094	3
510	6.02	6.19	6.1	6.10333	0.085049	3
540	6.9	6.97	7.05	6.97333	0.0750555	3
570	7.62	7.44	7.42	7.49333	0.110151	3
600	7.56	7.48	7.51	7.51667	0.0404145	3
630	8.13	8.01	8.05	8.06333	0.061101	3
		JE2 EzrA-sGFP FtsZ(T111A), 30°C
Time (min)	OD600 (1)	OD600 (2)	OD600 (3)	Mean	SD	n
0	0.008	0.011	0.009	0.00933333	0.00152753	3
30	0.01	0.013	0.011	0.0113333	0.00152753	3
60	0.018	0.022	0.018	0.0193333	0.0023094	3
90	0.032	0.039	0.032	0.0343333	0.00404145	3
120	0.057	0.07	0.058	0.0616667	0.00723418	3
150	0.095	0.121	0.099	0.105	0.014	3
180	0.158	0.2	0.17	0.176	0.0216333	3
210	0.249	0.315	0.27	0.278	0.0337194	3
240	0.376	0.467	0.408	0.417	0.0461628	3
270	0.517	0.632	0.563	0.570667	0.0578821	3
300	0.679	0.779	0.728	0.728667	0.0500033	3
330	0.942	1.064	0.956	0.987333	0.0667633	3
360	1.2	1.28	1.212	1.23067	0.0431432	3
390	1.46	1.73	1.55	1.58	0.137477	3
420	1.75	1.88	1.73	1.78667	0.0814453	3
450	1.94	2.16	1.89	1.99667	0.143643	3
480	2.28	2.36	2.28	2.30667	0.046188	3
510	2.5	2.74	2.56	2.6	0.1249	3
540	2.93	3.04	2.92	2.96333	0.0665833	3
570	3.27	3.33	3.17	3.25667	0.080829	3
600	3.37	3.67	3.36	3.46667	0.176163	3
630	3.73	4.06	3.74	3.84333	0.187705	3
		COL EzrA-sGFP, 30°C
Time (min)	OD600 (1)	OD600 (2)	OD600 (3)	Mean	SD	n
0	0.009	0.008	0.008	0.00833333	0.00057735	3
30	0.013	0.011	0.011	0.0116667	0.0011547	3
60	0.017	0.016	0.015	0.016	0.001	3
90	0.025	0.023	0.021	0.023	0.002	3
120	0.036	0.033	0.032	0.0336667	0.00208167	3
150	0.053	0.049	0.046	0.0493333	0.00351188	3
180	0.08	0.074	0.069	0.0743333	0.00550757	3
210	0.117	0.108	0.1	0.108333	0.0085049	3
240	0.175	0.161	0.15	0.162	0.01253	3
270	0.254	0.235	0.219	0.236	0.0175214	3
300	0.369	0.344	0.321	0.344667	0.0240069	3
330	0.541	0.504	0.469	0.504667	0.0360046	3
360	0.77	0.723	0.677	0.723333	0.0465009	3
390	1.172	1.082	1.02	1.09133	0.0764286	3
420	1.472	1.408	1.348	1.40933	0.0620108	3
450	1.94	1.884	1.756	1.86	0.0943186	3
480	2.53	2.31	2.21	2.35	0.163707	3
510	2.93	2.81	2.7	2.81333	0.115036	3
540	3.41	3.34	3.31	3.35333	0.051316	3
570	3.7	3.57	3.5	3.59	0.101489	3
600	3.96	3.93	3.83	3.90667	0.0680686	3
630	4.46	4.34	4.31	4.37	0.0793725	3
		COL EzrA-sGFP FtsZ(T111A), 30°C
Time (min)	OD600 (1)	OD600 (2)	OD600 (3)	Mean	SD	n
0	0.009	0.008	0.009	0.00866667	0.00057735	3
30	0.012	0.012	0.011	0.0116667	0.00057735	3
60	0.017	0.018	0.015	0.0166667	0.00152753	3
90	0.023	0.024	0.021	0.0226667	0.00152753	3
120	0.035	0.035	0.03	0.0333333	0.00288675	3
150	0.05	0.05	0.043	0.0476667	0.00404145	3
180	0.073	0.072	0.062	0.069	0.00608276	3
210	0.107	0.105	0.09	0.100667	0.00929157	3
240	0.158	0.155	0.134	0.149	0.0130767	3
270	0.226	0.222	0.194	0.214	0.0174356	3
300	0.323	0.316	0.281	0.306667	0.0225019	3
330	0.462	0.452	0.404	0.439333	0.0310054	3
360	0.64	0.627	0.568	0.611667	0.038371	3
390	0.944	0.914	0.818	0.892	0.0658179	3
420	1.214	1.21	1.094	1.17267	0.0681567	3
450	1.536	1.624	1.444	1.53467	0.0900074	3
480	1.91	1.94	1.74	1.86333	0.107858	3
510	2.16	2.13	1.95	2.08	0.113578	3
540	2.5	2.49	2.42	2.47	0.043589	3
570	2.64	2.64	2.55	2.61	0.0519615	3
600	2.56	2.55	2.53	2.54667	0.0152753	3
630	2.81	2.62	2.6	2.67667	0.115902	3

## Sheet: S3b
		Growth curves
		COL EzrA-sGFP, 37°C
Time (min)	OD600 (1)	OD600 (2)	OD600 (3)	Mean	SD	n
0	0.009	0.013	0.008	0.01	0.00264575	3
20	0.009	0.014	0.008	0.0103333	0.00321455	3
40	0.01	0.014	0.009	0.011	0.00264575	3
60	0.014	0.018	0.012	0.0146667	0.00305505	3
80	0.02	0.024	0.018	0.0206667	0.00305505	3
100	0.03	0.033	0.026	0.0296667	0.00351188	3
120	0.044	0.048	0.04	0.044	0.004	3
140	0.065	0.068	0.059	0.064	0.00458258	3
160	0.097	0.101	0.088	0.0953333	0.00665833	3
180	0.146	0.149	0.131	0.142	0.00964365	3
200	0.224	0.225	0.202	0.217	0.013	3
220	0.339	0.339	0.307	0.328333	0.0184752	3
240	0.505	0.501	0.459	0.488333	0.025482	3
260	0.743	0.738	0.675	0.718667	0.037899	3
280	1.212	1.198	1.106	1.172	0.0575847	3
300	1.5	1.672	1.492	1.55467	0.101692	3
320	1.972	1.964	1.9	1.94533	0.0394631	3
340	2.324	2.424	2.228	2.32533	0.0980068	3
360	2.884	2.84	2.604	2.776	0.150572	3
		ColPBP1TP EzrA-sGFP, 37°C
Time (min)	OD600 (1)	OD600 (2)	OD600 (3)	Mean	SD	n
0	0.011	0.009	0.011	0.0103333	0.0011547	3
20	0.011	0.009	0.012	0.0106667	0.00152753	3
40	0.013	0.011	0.014	0.0126667	0.00152753	3
60	0.016	0.015	0.018	0.0163333	0.00152753	3
80	0.023	0.022	0.027	0.024	0.00264575	3
100	0.033	0.033	0.038	0.0346667	0.00288675	3
120	0.045	0.049	0.055	0.0496667	0.00503322	3
140	0.066	0.076	0.082	0.0746667	0.0080829	3
160	0.1	0.114	0.125	0.113	0.01253	3
180	0.15	0.179	0.187	0.172	0.0194679	3
200	0.228	0.275	0.291	0.264667	0.0327465	3
220	0.347	0.418	0.438	0.401	0.0478226	3
240	0.515	0.605	0.628	0.582667	0.0597188	3
260	0.739	0.855	0.883	0.825667	0.0763501	3
280	1.234	1.408	1.472	1.37133	0.123164	3
300	1.656	1.86	2.02	1.84533	0.182443	3
320	2.144	2.248	2.332	2.24133	0.0941771	3
340	2.46	2.52	2.476	2.48533	0.0310698	3
360	2.992	3.008	2.924	2.97467	0.0446019	3

## Sheet: S5a
				Growth curves
				JE2 EzrA-sGFP
Time (min)	OD600 (1)	OD600 (2)	OD600 (3)	OD600 (4)	OD600 (5)	OD600 (6)	Mean	SD	n
0	0.013	0.012	0.015	0.016	0.013	0.014	0.0138333	0.00147196	6
15	0.013	0.012	0.015	0.016	0.013	0.014	0.0138333	0.00147196	6
30	0.014	0.012	0.016	0.018	0.015	0.015	0.015	0.002	6
45	0.017	0.015	0.02	0.021	0.018	0.018	0.0181667	0.00213698	6
60	0.022	0.021	0.025	0.027	0.025	0.025	0.0241667	0.0022286	6
75	0.031	0.031	0.035	0.036	0.035	0.034	0.0336667	0.00216025	6
90	0.046	0.046	0.052	0.053	0.053	0.05	0.05	0.00328634	6
105	0.071	0.072	0.078	0.078	0.08	0.075	0.0756667	0.00361478	6
120	0.107	0.11	0.119	0.117	0.121	0.115	0.114833	0.00538207	6
135	0.161	0.167	0.177	0.175	0.181	0.17	0.171833	0.00727782	6
150	0.236	0.245	0.257	0.254	0.26	0.25	0.250333	0.00877876	6
165	0.32	0.33	0.345	0.34	0.348	0.338	0.336833	0.0103231	6
180	0.41	0.426	0.448	0.442	0.447	0.441	0.435667	0.0148414	6
195	0.512	0.527	0.555	0.551	0.556	0.545	0.541	0.0177426	6
210	0.629	0.65	0.68	0.682	0.693	0.668	0.667	0.0236812	6
225	0.835	0.901	0.984	1.077	1.149	1.008	0.992333	0.114126	6
240	1.467	1.52	1.538	1.567	1.581	1.555	1.538	0.0408509	6
255	1.684	1.699	1.697	1.713	1.72	1.71	1.70383	0.0130141	6
270	1.768	1.773	1.77	1.772	1.781	1.779	1.77383	0.00511534	6
285	1.818	1.821	1.81	1.811	1.817	1.821	1.81633	0.00480278	6
300	1.856	1.853	1.838	1.843	1.846	1.854	1.84833	0.00711805	6
315	1.884	1.875	1.863	1.866	1.866	1.881	1.8725	0.00878066	6
330	1.905	1.893	1.88	1.883	1.882	1.902	1.89083	0.0108336	6
345	1.923	1.907	1.893	1.897	1.896	1.917	1.9055	0.0123248	6
360	1.936	1.917	1.905	1.909	1.908	1.926	1.91683	0.0120899	6
375	1.947	1.925	1.915	1.918	1.916	1.935	1.926	0.0127122	6
390	1.953	1.932	1.92	1.923	1.921	1.939	1.93133	0.0129099	6
405	1.956	1.932	1.923	1.924	1.922	1.939	1.93267	0.0131707	6
420	1.958	1.931	1.923	1.926	1.922	1.938	1.933	0.0135941	6
435	1.961	1.932	1.925	1.926	1.924	1.94	1.93467	0.014222	6
450	1.961	1.932	1.923	1.927	1.924	1.939	1.93433	0.0143341	6
465	1.964	1.931	1.924	1.928	1.926	1.939	1.93533	0.0149889	6
480	1.965	1.933	1.925	1.93	1.929	1.941	1.93717	0.0146481	6
495	1.965	1.934	1.924	1.931	1.931	1.942	1.93783	0.0145247	6
510	1.967	1.933	1.927	1.933	1.931	1.941	1.93867	0.0146105	6
525	1.968	1.935	1.926	1.935	1.933	1.942	1.93983	0.0147162	6
540	1.968	1.934	1.927	1.934	1.933	1.943	1.93983	0.0147162	6
555	1.97	1.934	1.928	1.934	1.935	1.942	1.9405	0.0151228	6
570	1.973	1.935	1.929	1.937	1.935	1.944	1.94217	0.0158545	6
585	1.973	1.934	1.929	1.935	1.936	1.944	1.94183	0.0160177	6
600	1.973	1.937	1.93	1.937	1.938	1.945	1.94333	0.0152927	6
				JE2 EzrA-sGFP FtsW-HT
Time (min)	OD600 (1)	OD600 (2)	OD600 (3)	OD600 (4)	OD600 (5)	OD600 (6)	Mean	SD	n
0	0.013	0.014	0.015	0.013	0.012	0.013	0.0133333	0.0010328	6
15	0.013	0.014	0.014	0.013	0.012	0.014	0.0133333	0.000816497	6
30	0.014	0.014	0.016	0.014	0.013	0.015	0.0143333	0.0010328	6
45	0.016	0.017	0.018	0.018	0.016	0.018	0.0171667	0.000983192	6
60	0.021	0.022	0.023	0.023	0.022	0.024	0.0225	0.00104881	6
75	0.028	0.031	0.031	0.033	0.03	0.033	0.031	0.00189737	6
90	0.041	0.045	0.045	0.048	0.044	0.049	0.0453333	0.00287518	6
105	0.06	0.067	0.068	0.072	0.067	0.073	0.0678333	0.00462241	6
120	0.09	0.099	0.101	0.107	0.101	0.107	0.100833	0.00627429	6
135	0.133	0.149	0.151	0.159	0.148	0.157	0.1495	0.00920326	6
150	0.198	0.215	0.217	0.229	0.213	0.225	0.216167	0.0108151	6
165	0.277	0.291	0.302	0.313	0.294	0.31	0.297833	0.0133479	6
180	0.373	0.379	0.395	0.408	0.388	0.407	0.391667	0.0143898	6
195	0.475	0.476	0.494	0.504	0.49	0.513	0.492	0.0150864	6
210	0.59	0.592	0.615	0.624	0.608	0.634	0.6105	0.0174557	6
225	0.753	0.747	0.81	0.817	0.779	0.861	0.7945	0.0433301	6
240	1.431	1.341	1.348	1.302	1.297	1.331	1.34167	0.0483804	6
255	1.664	1.584	1.565	1.498	1.506	1.497	1.55233	0.0660202	6
270	1.748	1.669	1.643	1.567	1.571	1.552	1.625	0.0761551	6
285	1.798	1.705	1.676	1.605	1.598	1.582	1.66067	0.0827953	6
300	1.832	1.735	1.702	1.636	1.628	1.618	1.69183	0.082773	6
315	1.856	1.756	1.727	1.66	1.656	1.648	1.71717	0.0808367	6
330	1.879	1.773	1.747	1.682	1.679	1.673	1.73883	0.080031	6
345	1.896	1.791	1.762	1.701	1.7	1.692	1.757	0.0788822	6
360	1.908	1.805	1.773	1.718	1.715	1.707	1.771	0.0774209	6
375	1.918	1.815	1.786	1.725	1.727	1.721	1.782	0.0769363	6
390	1.92	1.821	1.794	1.732	1.735	1.729	1.7885	0.0747977	6
405	1.92	1.824	1.796	1.734	1.738	1.734	1.791	0.073569	6
420	1.921	1.822	1.795	1.738	1.741	1.736	1.79217	0.0723918	6
435	1.923	1.821	1.794	1.739	1.745	1.739	1.7935	0.0718603	6
450	1.926	1.821	1.796	1.739	1.75	1.743	1.79583	0.0716922	6
465	1.928	1.822	1.798	1.74	1.754	1.749	1.7985	0.0709584	6
480	1.931	1.824	1.799	1.744	1.758	1.753	1.8015	0.0704748	6
495	1.932	1.824	1.804	1.748	1.763	1.758	1.80483	0.0688663	6
510	1.935	1.825	1.804	1.749	1.765	1.763	1.80683	0.068965	6
525	1.938	1.826	1.808	1.755	1.767	1.767	1.81017	0.068362	6
540	1.94	1.824	1.808	1.758	1.772	1.772	1.81233	0.0673191	6
555	1.944	1.827	1.812	1.759	1.775	1.775	1.81533	0.0680137	6
570	1.945	1.831	1.817	1.763	1.779	1.779	1.819	0.066873	6
585	1.947	1.83	1.817	1.766	1.784	1.783	1.82117	0.0660467	6
600	1.949	1.832	1.821	1.769	1.787	1.788	1.82433	0.0654023	6
				JE2 EzrA-sGFP MurJ-HT
Time (min)	OD600 (1)	OD600 (2)	OD600 (3)	OD600 (4)	OD600 (5)	OD600 (6)	Mean	SD	n
0	0.013	0.013	0.011	0.011	0.011	0.024	0.0138333	0.00507609	6
15	0.012	0.013	0.012	0.011	0.011	0.023	0.0136667	0.00463321	6
30	0.013	0.013	0.013	0.013	0.012	0.024	0.0146667	0.00458984	6
45	0.015	0.015	0.016	0.016	0.015	0.027	0.0173333	0.00476095	6
60	0.021	0.02	0.02	0.021	0.02	0.033	0.0225	0.0051672	6
75	0.028	0.028	0.028	0.029	0.028	0.041	0.0303333	0.00524087	6
90	0.041	0.042	0.043	0.044	0.042	0.057	0.0448333	0.00604704	6
105	0.062	0.063	0.066	0.067	0.064	0.079	0.0668333	0.00624233	6
120	0.097	0.094	0.101	0.101	0.098	0.114	0.100833	0.00696898	6
135	0.147	0.142	0.152	0.15	0.148	0.163	0.150333	0.00706163	6
150	0.22	0.207	0.224	0.217	0.218	0.231	0.2195	0.00796869	6
165	0.299	0.285	0.307	0.298	0.301	0.308	0.299667	0.00828654	6
180	0.393	0.371	0.402	0.392	0.401	0.4	0.393167	0.0116519	6
195	0.488	0.47	0.511	0.496	0.512	0.503	0.496667	0.0159206	6
210	0.597	0.579	0.626	0.608	0.635	0.612	0.6095	0.0200873	6
225	0.731	0.717	0.791	0.777	0.852	0.774	0.773667	0.0479152	6
240	1.205	1.289	1.393	1.34	1.461	1.321	1.33483	0.0877232	6
255	1.612	1.628	1.626	1.59	1.668	1.592	1.61933	0.0288074	6
270	1.732	1.73	1.715	1.686	1.748	1.702	1.71883	0.0224715	6
285	1.795	1.786	1.76	1.73	1.797	1.746	1.769	0.0278568	6
300	1.838	1.821	1.793	1.76	1.827	1.775	1.80233	0.0311619	6
315	1.865	1.844	1.821	1.784	1.85	1.798	1.827	0.0315848	6
330	1.888	1.864	1.842	1.805	1.873	1.818	1.84833	0.032451	6
345	1.908	1.882	1.86	1.821	1.89	1.833	1.86567	0.0338979	6
360	1.923	1.897	1.875	1.835	1.898	1.847	1.87917	0.0334569	6
375	1.93	1.906	1.884	1.843	1.907	1.856	1.88767	0.0332064	6
390	1.936	1.912	1.89	1.85	1.909	1.862	1.89317	0.032511	6
405	1.938	1.912	1.889	1.851	1.907	1.861	1.893	0.0328207	6
420	1.94	1.914	1.892	1.851	1.908	1.863	1.89467	0.0332365	6
435	1.941	1.914	1.89	1.852	1.908	1.861	1.89433	0.0336848	6
450	1.942	1.914	1.887	1.853	1.909	1.865	1.895	0.0331482	6
465	1.945	1.916	1.892	1.854	1.911	1.865	1.89717	0.0339377	6
480	1.946	1.914	1.887	1.857	1.914	1.865	1.89717	0.0337723	6
495	1.945	1.915	1.889	1.859	1.917	1.865	1.89833	0.0333147	6
510	1.946	1.916	1.887	1.861	1.915	1.869	1.899	0.032379	6
525	1.948	1.917	1.891	1.861	1.918	1.87	1.90083	0.0329085	6
540	1.95	1.917	1.894	1.861	1.921	1.869	1.902	0.0338349	6
555	1.95	1.918	1.895	1.863	1.92	1.874	1.90333	0.0323337	6
570	1.95	1.919	1.893	1.863	1.922	1.876	1.90383	0.0324063	6
585	1.952	1.92	1.894	1.865	1.923	1.872	1.90433	0.0333627	6
600	1.951	1.919	1.894	1.867	1.922	1.874	1.9045	0.0320172	6
				JE2 EzrA-sGFP PBP4-HT
Time (min)	OD600 (1)	OD600 (2)	OD600 (3)	OD600 (4)	OD600 (5)	OD600 (6)	Mean	SD	n
0	0.022	0.016	0.012	0.012	0.015	0.012	0.0148333	0.00392003	6
15	0.022	0.016	0.012	0.012	0.015	0.012	0.0148333	0.00392003	6
30	0.022	0.016	0.013	0.013	0.016	0.014	0.0156667	0.00338625	6
45	0.022	0.019	0.017	0.016	0.019	0.016	0.0181667	0.00231661	6
60	0.027	0.024	0.021	0.021	0.026	0.021	0.0233333	0.00273252	6
75	0.035	0.033	0.029	0.03	0.035	0.03	0.032	0.00268328	6
90	0.047	0.047	0.044	0.044	0.052	0.045	0.0465	0.00301662	6
105	0.069	0.071	0.067	0.069	0.078	0.069	0.0705	0.00388587	6
120	0.103	0.108	0.102	0.105	0.118	0.105	0.106833	0.00584523	6
135	0.152	0.161	0.154	0.157	0.173	0.158	0.159167	0.00746771	6
150	0.225	0.236	0.226	0.229	0.25	0.231	0.232833	0.0092826	6
165	0.31	0.326	0.31	0.313	0.335	0.315	0.318167	0.0101472	6
180	0.414	0.429	0.406	0.411	0.436	0.416	0.418667	0.0114484	6
195	0.523	0.548	0.513	0.52	0.543	0.522	0.528167	0.013963	6
210	0.645	0.683	0.632	0.642	0.664	0.643	0.6515	0.0186199	6
225	0.843	1.015	0.885	0.886	0.935	0.839	0.9005	0.0660901	6
240	1.508	1.571	1.517	1.495	1.498	1.458	1.50783	0.0369292	6
255	1.708	1.721	1.695	1.677	1.676	1.68	1.69283	0.018584	6
270	1.788	1.79	1.77	1.756	1.749	1.763	1.76933	0.016777	6
285	1.843	1.838	1.812	1.795	1.789	1.807	1.814	0.022163	6
300	1.881	1.875	1.846	1.828	1.82	1.838	1.848	0.0249239	6
315	1.91	1.9	1.873	1.853	1.84	1.859	1.8725	0.0275009	6
330	1.936	1.922	1.891	1.87	1.857	1.875	1.89183	0.0310961	6
345	1.953	1.938	1.904	1.884	1.871	1.891	1.90683	0.032146	6
360	1.965	1.95	1.916	1.895	1.88	1.902	1.918	0.0330636	6
375	1.972	1.956	1.925	1.903	1.887	1.908	1.92517	0.0328233	6
390	1.974	1.958	1.93	1.908	1.891	1.911	1.92867	0.0318601	6
405	1.975	1.958	1.93	1.91	1.891	1.909	1.92883	0.0321336	6
420	1.976	1.957	1.93	1.911	1.889	1.908	1.9285	0.0327338	6
435	1.976	1.959	1.93	1.911	1.89	1.907	1.92883	0.0329813	6
450	1.977	1.959	1.932	1.912	1.892	1.905	1.9295	0.0330015	6
465	1.978	1.961	1.933	1.911	1.891	1.906	1.93	0.0338585	6
480	1.981	1.963	1.933	1.911	1.891	1.905	1.93067	0.0352231	6
495	1.982	1.963	1.934	1.911	1.891	1.907	1.93133	0.0352401	6
510	1.984	1.963	1.934	1.91	1.892	1.906	1.9315	0.0358539	6
525	1.985	1.962	1.934	1.91	1.894	1.907	1.932	0.0354006	6
540	1.987	1.963	1.935	1.911	1.892	1.908	1.93267	0.0363575	6
555	1.988	1.964	1.935	1.91	1.893	1.906	1.93267	0.0370063	6
570	1.989	1.964	1.937	1.912	1.892	1.907	1.9335	0.0371739	6
585	1.989	1.965	1.934	1.913	1.894	1.908	1.93383	0.0366137	6
600	1.989	1.963	1.935	1.914	1.894	1.907	1.93367	0.036319	6
				JE2 EzrA-sGFP GpsB-HT
Time (min)	OD600 (1)	OD600 (2)	OD600 (3)	OD600 (4)	OD600 (5)	OD600 (6)	Mean	SD	n
0	0.013	0.011	0.013	0.012	0.009	0.012	0.0116667	0.00150555	6
15	0.013	0.011	0.013	0.012	0.009	0.012	0.0116667	0.00150555	6
30	0.014	0.011	0.014	0.013	0.011	0.013	0.0126667	0.00136626	6
45	0.015	0.013	0.017	0.016	0.015	0.016	0.0153333	0.00136626	6
60	0.019	0.018	0.02	0.02	0.02	0.022	0.0198333	0.00132916	6
75	0.026	0.025	0.028	0.028	0.029	0.03	0.0276667	0.0018619	6
90	0.037	0.038	0.04	0.04	0.042	0.045	0.0403333	0.00287518	6
105	0.057	0.059	0.06	0.061	0.063	0.069	0.0615	0.0041833	6
120	0.087	0.091	0.092	0.092	0.092	0.104	0.093	0.00572713	6
135	0.131	0.137	0.138	0.136	0.136	0.155	0.138833	0.0082805	6
150	0.194	0.199	0.198	0.196	0.195	0.223	0.200833	0.0110167	6
165	0.263	0.269	0.271	0.268	0.264	0.303	0.273	0.0150067	6
180	0.331	0.349	0.345	0.342	0.339	0.393	0.349833	0.0220038	6
195	0.417	0.437	0.423	0.421	0.421	0.487	0.434333	0.0267033	6
210	0.501	0.526	0.511	0.514	0.509	0.578	0.523167	0.0280672	6
225	0.593	0.625	0.603	0.607	0.602	0.677	0.617833	0.0308442	6
240	0.709	0.738	0.711	0.706	0.693	0.818	0.729167	0.0459366	6
255	0.98	1.141	0.902	0.869	0.834	1.139	0.9775	0.134822	6
270	1.467	1.425	1.137	1.027	1.009	1.332	1.23283	0.201618	6
285	1.626	1.524	1.228	1.102	1.094	1.414	1.33133	0.223777	6
300	1.683	1.563	1.28	1.151	1.15	1.47	1.38283	0.223021	6
315	1.712	1.594	1.327	1.207	1.203	1.513	1.426	0.21217	6
330	1.729	1.625	1.367	1.251	1.252	1.547	1.46183	0.20136	6
345	1.745	1.647	1.405	1.292	1.29	1.575	1.49233	0.191466	6
360	1.762	1.67	1.436	1.325	1.323	1.599	1.51917	0.185036	6
375	1.774	1.685	1.458	1.349	1.351	1.615	1.53867	0.179065	6
390	1.785	1.695	1.479	1.366	1.371	1.632	1.55467	0.175375	6
405	1.791	1.704	1.493	1.384	1.387	1.643	1.567	0.17093	6
420	1.794	1.707	1.502	1.391	1.4	1.652	1.57433	0.168001	6
435	1.795	1.708	1.505	1.403	1.407	1.661	1.57983	0.164956	6
450	1.794	1.71	1.508	1.407	1.416	1.673	1.58467	0.163232	6
465	1.796	1.713	1.511	1.413	1.426	1.687	1.591	0.162132	6
480	1.803	1.714	1.514	1.422	1.437	1.701	1.5985	0.161271	6
495	1.804	1.717	1.523	1.433	1.446	1.714	1.60617	0.158497	6
510	1.809	1.722	1.533	1.441	1.461	1.732	1.61633	0.157149	6
525	1.817	1.725	1.54	1.452	1.47	1.747	1.62517	0.156797	6
540	1.819	1.729	1.548	1.464	1.48	1.757	1.63283	0.153872	6
555	1.822	1.732	1.554	1.469	1.492	1.771	1.64	0.15316	6
570	1.824	1.738	1.555	1.475	1.508	1.78	1.64667	0.151438	6
585	1.83	1.743	1.565	1.488	1.515	1.788	1.65483	0.14943	6
600	1.833	1.752	1.571	1.499	1.531	1.799	1.66417	0.147033	6
				JE2 EzrA-sGFP spa-FtsZ-HT
Time (min)	OD600 (1)	OD600 (2)	OD600 (3)	OD600 (4)	OD600 (5)	OD600 (6)	Mean	SD	n
0	0.011	0.013	0.015	0.013	0.01	0.013	0.0125	0.00176068	6
15	0.011	0.013	0.015	0.013	0.01	0.013	0.0125	0.00176068	6
30	0.012	0.014	0.016	0.015	0.011	0.014	0.0136667	0.0018619	6
45	0.013	0.016	0.019	0.017	0.014	0.016	0.0158333	0.00213698	6
60	0.018	0.021	0.024	0.022	0.019	0.021	0.0208333	0.00213698	6
75	0.025	0.03	0.032	0.03	0.027	0.029	0.0288333	0.00248328	6
90	0.037	0.044	0.046	0.044	0.041	0.042	0.0423333	0.00314113	6
105	0.057	0.066	0.069	0.066	0.063	0.065	0.0643333	0.00408248	6
120	0.088	0.098	0.102	0.101	0.094	0.096	0.0965	0.00512835	6
135	0.134	0.147	0.15	0.15	0.14	0.142	0.143833	0.00633772	6
150	0.206	0.216	0.219	0.218	0.214	0.207	0.213333	0.00557375	6
165	0.293	0.299	0.299	0.298	0.3	0.285	0.295667	0.00578504	6
180	0.398	0.393	0.391	0.391	0.399	0.38	0.392	0.00681175	6
195	0.521	0.503	0.503	0.495	0.517	0.491	0.505	0.0118659	6
210	0.672	0.635	0.634	0.621	0.66	0.618	0.64	0.021587	6
225	1.097	1.012	0.932	0.838	0.974	0.878	0.955167	0.0937239	6
240	1.536	1.43	1.304	1.183	1.355	1.228	1.33933	0.130558	6
255	1.659	1.535	1.394	1.278	1.432	1.316	1.43567	0.141897	6
270	1.699	1.56	1.429	1.319	1.472	1.355	1.47233	0.140157	6
285	1.732	1.594	1.472	1.366	1.522	1.404	1.515	0.133978	6
300	1.764	1.632	1.513	1.412	1.565	1.451	1.55617	0.128632	6
315	1.797	1.663	1.548	1.448	1.607	1.486	1.5915	0.127434	6
330	1.826	1.685	1.577	1.481	1.642	1.524	1.6225	0.124494	6
345	1.847	1.708	1.602	1.507	1.665	1.549	1.64633	0.122696	6
360	1.863	1.724	1.621	1.529	1.682	1.574	1.6655	0.119738	6
375	1.871	1.735	1.634	1.546	1.691	1.59	1.67783	0.116422	6
390	1.877	1.742	1.644	1.554	1.695	1.6	1.68533	0.115134	6
405	1.882	1.745	1.648	1.56	1.699	1.604	1.68967	0.114917	6
420	1.886	1.745	1.652	1.566	1.703	1.608	1.69333	0.114094	6
435	1.892	1.75	1.654	1.573	1.711	1.615	1.69917	0.113974	6
450	1.897	1.752	1.659	1.577	1.716	1.62	1.7035	0.113935	6
465	1.904	1.756	1.662	1.583	1.727	1.628	1.71	0.114191	6
480	1.912	1.759	1.665	1.59	1.735	1.636	1.71617	0.114458	6
495	1.92	1.761	1.671	1.596	1.742	1.645	1.7225	0.114481	6
510	1.927	1.765	1.675	1.603	1.75	1.651	1.7285	0.114731	6
525	1.936	1.768	1.678	1.611	1.759	1.658	1.735	0.11543	6
540	1.945	1.769	1.682	1.616	1.769	1.666	1.74117	0.116546	6
555	1.954	1.772	1.688	1.621	1.778	1.671	1.74733	0.117955	6
570	1.962	1.776	1.691	1.628	1.787	1.678	1.75367	0.118707	6
585	1.97	1.78	1.698	1.634	1.796	1.686	1.76067	0.119155	6
600	1.978	1.783	1.7	1.639	1.802	1.691	1.7655	0.12053	6
				JE2 EzrA-sGFP spa-EzrA-HT (+Atc)
Time (min)	OD600 (1)	OD600 (2)	OD600 (3)	OD600 (4)	OD600 (5)	OD600 (6)	Mean	SD	n
0	0.017	0.012	0.014	0.013	0.011	0.012	0.0131667	0.00213698	6
15	0.016	0.012	0.014	0.013	0.011	0.012	0.013	0.00178885	6
30	0.017	0.012	0.015	0.014	0.012	0.013	0.0138333	0.00194079	6
45	0.018	0.015	0.018	0.017	0.015	0.016	0.0165	0.0013784	6
60	0.024	0.02	0.022	0.022	0.02	0.021	0.0215	0.00151658	6
75	0.031	0.029	0.031	0.031	0.028	0.029	0.0298333	0.00132916	6
90	0.046	0.043	0.046	0.046	0.043	0.044	0.0446667	0.00150555	6
105	0.067	0.067	0.07	0.068	0.066	0.066	0.0673333	0.00150555	6
120	0.103	0.103	0.107	0.105	0.102	0.101	0.1035	0.00216795	6
135	0.155	0.155	0.16	0.156	0.15	0.151	0.1545	0.00361939	6
150	0.232	0.23	0.234	0.229	0.217	0.22	0.227	0.00687023	6
165	0.321	0.318	0.321	0.313	0.298	0.301	0.312	0.0101587	6
180	0.409	0.42	0.417	0.415	0.389	0.393	0.407167	0.0130907	6
195	0.51	0.531	0.527	0.53	0.496	0.5	0.515667	0.0157056	6
210	0.647	0.67	0.657	0.663	0.617	0.62	0.645667	0.0223756	6
225	0.859	1.043	0.925	0.936	0.815	0.833	0.901833	0.0845516	6
240	1.42	1.458	1.307	1.294	1.186	1.213	1.313	0.108628	6
255	1.614	1.554	1.418	1.386	1.295	1.32	1.43117	0.127772	6
270	1.68	1.58	1.453	1.423	1.336	1.363	1.4725	0.132714	6
285	1.71	1.615	1.495	1.465	1.382	1.409	1.51267	0.126347	6
300	1.738	1.65	1.535	1.507	1.429	1.455	1.55233	0.119207	6
315	1.76	1.677	1.568	1.538	1.466	1.491	1.58333	0.113637	6
330	1.788	1.703	1.599	1.57	1.495	1.524	1.61317	0.111906	6
345	1.807	1.723	1.621	1.591	1.521	1.546	1.63483	0.109888	6
360	1.826	1.738	1.639	1.611	1.539	1.565	1.653	0.109411	6
375	1.834	1.751	1.652	1.622	1.556	1.581	1.666	0.106683	6
390	1.84	1.757	1.66	1.628	1.564	1.587	1.67267	0.106222	6
405	1.84	1.763	1.663	1.634	1.57	1.594	1.67733	0.104257	6
420	1.844	1.763	1.665	1.635	1.575	1.597	1.67983	0.103874	6
435	1.848	1.768	1.672	1.641	1.58	1.603	1.68533	0.103258	6
450	1.85	1.769	1.675	1.642	1.587	1.608	1.6885	0.101675	6
465	1.854	1.773	1.682	1.648	1.592	1.615	1.694	0.100743	6
480	1.858	1.777	1.69	1.651	1.599	1.624	1.69983	0.0993688	6
495	1.861	1.781	1.695	1.656	1.604	1.632	1.70483	0.0981253	6
510	1.867	1.786	1.699	1.663	1.615	1.637	1.71117	0.0970575	6
525	1.873	1.791	1.704	1.665	1.621	1.645	1.7165	0.0970397	6
540	1.874	1.795	1.709	1.673	1.628	1.652	1.72183	0.0945926	6
555	1.878	1.799	1.713	1.675	1.633	1.656	1.72567	0.0946058	6
570	1.884	1.802	1.721	1.682	1.638	1.663	1.73167	0.094044	6
585	1.886	1.806	1.727	1.685	1.647	1.667	1.73633	0.0924806	6
600	1.889	1.812	1.734	1.691	1.652	1.673	1.74183	0.0916895	6
				JE2 EzrA-sGFP spa-HT-DivIB (+IPTG)
Time (min)	OD600 (1)	OD600 (2)	OD600 (3)	OD600 (4)	OD600 (5)	OD600 (6)	Mean	SD	n
0	0.012	0.015	0.013	0.016	0.011	0.013	0.0133333	0.0018619	6
15	0.012	0.015	0.013	0.016	0.011	0.013	0.0133333	0.0018619	6
30	0.013	0.015	0.014	0.017	0.012	0.014	0.0141667	0.0017224	6
45	0.015	0.018	0.016	0.02	0.014	0.017	0.0166667	0.00216025	6
60	0.02	0.023	0.02	0.025	0.019	0.023	0.0216667	0.00233809	6
75	0.028	0.032	0.029	0.033	0.028	0.032	0.0303333	0.00225093	6
90	0.041	0.047	0.043	0.048	0.042	0.049	0.045	0.00340588	6
105	0.063	0.071	0.066	0.072	0.066	0.075	0.0688333	0.00453505	6
120	0.097	0.108	0.102	0.109	0.099	0.113	0.104667	0.00628225	6
135	0.146	0.163	0.153	0.16	0.15	0.168	0.156667	0.00838252	6
150	0.22	0.238	0.223	0.232	0.219	0.244	0.229333	0.0103086	6
165	0.306	0.324	0.302	0.315	0.3	0.329	0.312667	0.0119944	6
180	0.412	0.42	0.393	0.408	0.397	0.427	0.4095	0.0130652	6
195	0.526	0.519	0.497	0.516	0.508	0.538	0.517333	0.0141939	6
210	0.673	0.659	0.627	0.647	0.636	0.681	0.653833	0.0210563	6
225	1.078	1.005	0.857	0.897	0.885	0.961	0.947167	0.0838628	6
240	1.517	1.382	1.299	1.203	1.174	1.154	1.28817	0.14112	6
255	1.631	1.457	1.37	1.263	1.235	1.221	1.36283	0.159535	6
270	1.666	1.499	1.413	1.318	1.294	1.28	1.41167	0.149846	6
285	1.711	1.552	1.462	1.372	1.354	1.345	1.466	0.143846	6
300	1.751	1.597	1.51	1.426	1.414	1.4	1.51633	0.136954	6
315	1.789	1.635	1.548	1.468	1.458	1.444	1.557	0.134521	6
330	1.826	1.67	1.583	1.503	1.499	1.484	1.59417	0.133512	6
345	1.85	1.7	1.613	1.534	1.533	1.516	1.62433	0.130397	6
360	1.87	1.722	1.636	1.559	1.56	1.544	1.6485	0.12758	6
375	1.883	1.74	1.655	1.578	1.583	1.563	1.667	0.124837	6
390	1.891	1.751	1.665	1.589	1.595	1.575	1.67767	0.123519	6
405	1.899	1.759	1.673	1.6	1.603	1.585	1.6865	0.122761	6
420	1.909	1.769	1.681	1.61	1.612	1.595	1.696	0.122944	6
435	1.917	1.777	1.689	1.616	1.621	1.606	1.70433	0.122605	6
450	1.928	1.787	1.698	1.628	1.63	1.617	1.71467	0.12267	6
465	1.939	1.795	1.706	1.639	1.638	1.628	1.72417	0.122823	6
480	1.952	1.805	1.71	1.65	1.648	1.638	1.73383	0.123943	6
495	1.969	1.814	1.722	1.66	1.658	1.649	1.74533	0.126076	6
510	1.987	1.827	1.729	1.669	1.668	1.66	1.75667	0.12935	6
525	2.006	1.843	1.739	1.68	1.68	1.674	1.77033	0.132213	6
540	2.025	1.86	1.755	1.694	1.695	1.692	1.78683	0.133518	6
555	2.038	1.885	1.775	1.709	1.719	1.721	1.80783	0.130544	6
570	2.052	1.908	1.801	1.732	1.756	1.764	1.8355	0.122852	6
585	2.06	1.929	1.829	1.763	1.798	1.81	1.86483	0.110756	6
600	2.066	1.948	1.855	1.798	1.832	1.846	1.89083	0.0993225	6
				JE2 EzrA-sGFP spa-RodA-HT
Time (min)	OD600 (1)	OD600 (2)	OD600 (3)	OD600 (4)	OD600 (5)	OD600 (6)	Mean	SD	n
0	0.013	0.016	0.013	0.012	0.012	0.014	0.0133333	0.00150555	6
15	0.013	0.016	0.013	0.013	0.012	0.013	0.0133333	0.00136626	6
30	0.014	0.015	0.014	0.014	0.013	0.015	0.0141667	0.000752773	6
45	0.016	0.018	0.017	0.017	0.016	0.018	0.017	0.000894427	6
60	0.02	0.023	0.021	0.021	0.021	0.023	0.0215	0.00122474	6
75	0.027	0.03	0.029	0.03	0.029	0.032	0.0295	0.00164317	6
90	0.041	0.043	0.043	0.043	0.044	0.046	0.0433333	0.00163299	6
105	0.063	0.065	0.065	0.066	0.067	0.069	0.0658333	0.00204124	6
120	0.097	0.098	0.1	0.099	0.104	0.104	0.100333	0.00301109	6
135	0.146	0.148	0.152	0.147	0.157	0.157	0.151167	0.00495648	6
150	0.219	0.219	0.223	0.215	0.23	0.228	0.222333	0.00578504	6
165	0.306	0.304	0.308	0.299	0.316	0.311	0.307333	0.00585377	6
180	0.396	0.402	0.406	0.391	0.415	0.406	0.402667	0.0084301	6
195	0.498	0.51	0.518	0.499	0.528	0.513	0.511	0.0114543	6
210	0.61	0.638	0.643	0.624	0.662	0.646	0.637167	0.0181154	6
225	0.791	0.942	0.896	0.83	0.951	0.891	0.8835	0.0626251	6
240	1.379	1.405	1.246	1.151	1.215	1.21	1.26767	0.101425	6
255	1.58	1.48	1.307	1.222	1.268	1.266	1.35383	0.142636	6
270	1.632	1.516	1.362	1.28	1.325	1.322	1.40617	0.137554	6
285	1.666	1.566	1.42	1.339	1.383	1.38	1.459	0.128247	6
300	1.71	1.612	1.476	1.398	1.437	1.435	1.51133	0.122513	6
315	1.745	1.65	1.519	1.442	1.479	1.476	1.55183	0.119287	6
330	1.781	1.688	1.559	1.483	1.516	1.513	1.59	0.118237	6
345	1.811	1.719	1.59	1.517	1.548	1.546	1.62183	0.116988	6
360	1.839	1.744	1.615	1.544	1.57	1.571	1.64717	0.117992	6
375	1.86	1.763	1.633	1.562	1.588	1.591	1.66617	0.118877	6
390	1.875	1.774	1.645	1.577	1.6	1.606	1.6795	0.118802	6
405	1.886	1.782	1.654	1.586	1.608	1.615	1.6885	0.119438	6
420	1.899	1.791	1.664	1.595	1.616	1.626	1.6985	0.1206	6
435	1.916	1.802	1.674	1.607	1.626	1.635	1.71	0.122871	6
450	1.923	1.812	1.686	1.618	1.637	1.646	1.72033	0.121324	6
465	1.931	1.82	1.695	1.63	1.646	1.656	1.72967	0.120214	6
480	1.948	1.829	1.706	1.643	1.658	1.667	1.74183	0.121477	6
495	1.957	1.839	1.718	1.654	1.668	1.678	1.75233	0.120736	6
510	1.968	1.85	1.728	1.669	1.68	1.689	1.764	0.120012	6
525	1.981	1.865	1.743	1.686	1.695	1.702	1.77867	0.119272	6
540	1.996	1.885	1.764	1.708	1.716	1.717	1.79767	0.11774	6
555	2.009	1.904	1.794	1.742	1.745	1.739	1.82217	0.111081	6
570	2.022	1.926	1.827	1.784	1.781	1.767	1.85117	0.101869	6
585	2.031	1.947	1.861	1.822	1.815	1.801	1.8795	0.0910818	6
600	2.044	1.968	1.891	1.855	1.845	1.832	1.90583	0.0835594	6

## Sheet: S6a
				Growth curves
				JE2 EzrA-sGFP spa-Pxyl-tetO (no Atc)
Time (min)	OD600 (1)	OD600 (2)	OD600 (3)	OD600 (4)	OD600 (5)	OD600 (6)	OD600 (7)	Mean	SD	n
0	0.006	0.007	0.008	0.011	0.01	0.012	0.01	0.00914286	0.00219306	7
15	0.007	0.009	0.009	0.013	0.011	0.013	0.011	0.0104286	0.00222539	7
30	0.01	0.01	0.01	0.012	0.012	0.014	0.012	0.0114286	0.00151186	7
45	0.012	0.012	0.012	0.016	0.014	0.017	0.015	0.014	0.00208167	7
60	0.016	0.016	0.016	0.021	0.018	0.021	0.02	0.0182857	0.00236039	7
75	0.021	0.022	0.022	0.027	0.026	0.029	0.028	0.025	0.00326599	7
90	0.031	0.033	0.033	0.038	0.038	0.042	0.042	0.0367143	0.00446148	7
105	0.046	0.049	0.05	0.059	0.057	0.061	0.064	0.0551429	0.00681734	7
120	0.07	0.076	0.076	0.084	0.087	0.093	0.097	0.0832857	0.00982708	7
135	0.106	0.114	0.114	0.125	0.132	0.138	0.144	0.124714	0.0140323	7
150	0.159	0.17	0.171	0.185	0.2	0.205	0.212	0.186	0.0201825	7
165	0.229	0.241	0.24	0.26	0.287	0.287	0.295	0.262714	0.0269364	7
180	0.314	0.318	0.321	0.347	0.383	0.381	0.386	0.35	0.0329545	7
195	0.412	0.412	0.41	0.454	0.493	0.492	0.487	0.451429	0.0397318	7
210	0.517	0.517	0.511	0.578	0.617	0.615	0.609	0.566286	0.0497015	7
225	0.66	0.648	0.647	0.798	0.842	0.849	0.792	0.748	0.0925725	7
240	1.044	1.071	1.12	1.352	1.354	1.398	1.329	1.23829	0.152633	7
255	1.509	1.479	1.456	1.493	1.462	1.494	1.43	1.47471	0.0271153	7
270	1.628	1.566	1.528	1.537	1.505	1.538	1.466	1.53829	0.0504272	7
285	1.673	1.6	1.568	1.596	1.562	1.594	1.517	1.58714	0.047576	7
300	1.709	1.639	1.614	1.643	1.61	1.64	1.566	1.63157	0.0434467	7
315	1.751	1.677	1.652	1.685	1.652	1.682	1.605	1.672	0.0443922	7
330	1.782	1.707	1.682	1.721	1.686	1.715	1.638	1.70443	0.0440941	7
345	1.811	1.738	1.711	1.748	1.712	1.741	1.663	1.732	0.0451221	7
360	1.831	1.759	1.726	1.765	1.727	1.756	1.682	1.74943	0.0458798	7
375	1.845	1.775	1.745	1.776	1.737	1.768	1.699	1.76357	0.0450106	7
390	1.857	1.786	1.753	1.78	1.743	1.772	1.705	1.77086	0.0468452	7
405	1.863	1.792	1.756	1.783	1.746	1.775	1.711	1.77514	0.0472491	7
420	1.864	1.793	1.759	1.785	1.747	1.778	1.714	1.77714	0.0466956	7
435	1.869	1.799	1.761	1.789	1.75	1.783	1.716	1.781	0.0478226	7
450	1.872	1.802	1.767	1.794	1.755	1.787	1.722	1.78557	0.0467862	7
465	1.873	1.806	1.77	1.799	1.76	1.792	1.726	1.78943	0.0458689	7
480	1.878	1.811	1.772	1.803	1.763	1.797	1.731	1.79357	0.046274	7
495	1.883	1.816	1.773	1.808	1.768	1.802	1.736	1.798	0.0466083	7
510	1.888	1.819	1.78	1.811	1.773	1.806	1.742	1.80271	0.0460135	7
525	1.893	1.821	1.782	1.817	1.776	1.812	1.747	1.80686	0.0463732	7
540	1.897	1.824	1.786	1.821	1.781	1.817	1.753	1.81129	0.0458065	7
555	1.902	1.83	1.791	1.828	1.786	1.823	1.76	1.81714	0.0455281	7
570	1.905	1.834	1.796	1.833	1.791	1.83	1.766	1.82214	0.0447043	7
585	1.912	1.837	1.798	1.837	1.795	1.834	1.775	1.82686	0.0448011	7
600	1.917	1.84	1.803	1.841	1.799	1.837	1.778	1.83071	0.0451469	7
				JE2 EzrA-sGFP spa-Pxyl-tetO (+Atc)
Time (min)	OD600 (1)	OD600 (2)	OD600 (3)	OD600 (4)	OD600 (5)	OD600 (6)	OD600 (7)	Mean	SD	n
0	0.007	0.007	0.007	0.008	0.012	0.008	0.01	0.00842857	0.00190238	7
15	0.008	0.009	0.008	0.008	0.013	0.009	0.011	0.00942857	0.00190238	7
30	0.008	0.01	0.009	0.009	0.014	0.01	0.012	0.0102857	0.00205866	7
45	0.011	0.012	0.011	0.011	0.017	0.013	0.014	0.0127143	0.00221467	7
60	0.015	0.016	0.016	0.015	0.022	0.017	0.019	0.0171429	0.00254484	7
75	0.022	0.022	0.023	0.022	0.029	0.025	0.026	0.0241429	0.00267261	7
90	0.033	0.033	0.035	0.033	0.042	0.038	0.039	0.0361429	0.00357904	7
105	0.051	0.051	0.053	0.05	0.063	0.058	0.06	0.0551429	0.0051455	7
120	0.082	0.076	0.082	0.078	0.093	0.089	0.089	0.0841429	0.00630948	7
135	0.123	0.115	0.124	0.119	0.138	0.134	0.132	0.126429	0.00842332	7
150	0.189	0.17	0.183	0.178	0.201	0.198	0.196	0.187857	0.0114226	7
165	0.268	0.237	0.259	0.257	0.276	0.279	0.278	0.264857	0.0151595	7
180	0.363	0.313	0.346	0.34	0.361	0.365	0.368	0.350857	0.019659	7
195	0.471	0.41	0.442	0.438	0.466	0.472	0.471	0.452857	0.0237096	7
210	0.593	0.521	0.555	0.546	0.585	0.595	0.587	0.568857	0.028463	7
225	0.83	0.675	0.699	0.706	0.757	0.78	0.754	0.743	0.0535164	7
240	1.387	1.192	1.049	1.123	1.143	1.154	1.152	1.17143	0.104656	7
255	1.507	1.343	1.157	1.21	1.222	1.231	1.237	1.27243	0.117431	7
270	1.554	1.4	1.219	1.275	1.289	1.305	1.302	1.33486	0.110564	7
285	1.613	1.464	1.281	1.338	1.35	1.383	1.369	1.39971	0.108949	7
300	1.668	1.529	1.349	1.4	1.41	1.445	1.432	1.46186	0.106012	7
315	1.718	1.586	1.405	1.453	1.46	1.503	1.485	1.51571	0.105087	7
330	1.768	1.631	1.452	1.495	1.5	1.551	1.526	1.56043	0.107261	7
345	1.802	1.673	1.496	1.533	1.535	1.586	1.566	1.59871	0.105675	7
360	1.829	1.703	1.528	1.561	1.561	1.611	1.591	1.62629	0.105389	7
375	1.846	1.725	1.555	1.585	1.582	1.63	1.614	1.64814	0.102946	7
390	1.858	1.741	1.574	1.604	1.599	1.639	1.628	1.66329	0.101166	7
405	1.864	1.751	1.586	1.621	1.611	1.645	1.635	1.67329	0.099087	7
420	1.87	1.758	1.592	1.63	1.617	1.654	1.642	1.68043	0.0987553	7
435	1.876	1.765	1.599	1.638	1.626	1.662	1.65	1.688	0.0980289	7
450	1.885	1.773	1.609	1.649	1.633	1.671	1.654	1.69629	0.0981372	7
465	1.891	1.779	1.616	1.655	1.64	1.68	1.663	1.70343	0.0975446	7
480	1.898	1.784	1.621	1.666	1.645	1.686	1.669	1.70986	0.0976037	7
495	1.904	1.79	1.629	1.672	1.652	1.692	1.675	1.71629	0.0971918	7
510	1.912	1.795	1.638	1.679	1.658	1.702	1.682	1.72371	0.0969617	7
525	1.92	1.8	1.646	1.688	1.664	1.709	1.688	1.73071	0.0969342	7
540	1.927	1.805	1.652	1.692	1.669	1.717	1.696	1.73686	0.097193	7
555	1.938	1.811	1.662	1.702	1.674	1.726	1.702	1.745	0.0979745	7
570	1.952	1.815	1.668	1.71	1.681	1.736	1.708	1.75286	0.100014	7
585	1.967	1.821	1.677	1.716	1.688	1.748	1.717	1.762	0.102098	7
600	1.983	1.827	1.686	1.727	1.695	1.76	1.727	1.77214	0.104135	7
				JE2 EzrA-sGFP spa-iST-PBP1 (no Atc)
Time (min)	OD600 (1)	OD600 (2)	OD600 (3)	OD600 (4)	OD600 (5)	OD600 (6)	OD600 (7)	Mean	SD	n
0	0.015	0.018	0.016	0.02	0.008	0.01	0.008	0.0135714	0.00489412	7
15	0.014	0.014	0.021	0.021	0.009	0.011	0.009	0.0141429	0.00511301	7
30	0.014	0.015	0.022	0.021	0.009	0.012	0.01	0.0147143	0.00508967	7
45	0.017	0.018	0.025	0.021	0.012	0.014	0.013	0.0171429	0.00467007	7
60	0.021	0.022	0.027	0.026	0.015	0.018	0.017	0.0208571	0.00452506	7
75	0.028	0.029	0.035	0.034	0.021	0.024	0.023	0.0277143	0.00540723	7
90	0.039	0.041	0.047	0.048	0.031	0.035	0.035	0.0394286	0.00637331	7
105	0.058	0.061	0.068	0.071	0.046	0.052	0.053	0.0584286	0.00896023	7
120	0.086	0.091	0.101	0.106	0.07	0.079	0.08	0.0875714	0.0127391	7
135	0.127	0.137	0.149	0.157	0.106	0.117	0.12	0.130429	0.0182196	7
150	0.188	0.204	0.217	0.228	0.157	0.171	0.175	0.191429	0.0259285	7
165	0.261	0.287	0.298	0.312	0.225	0.239	0.246	0.266857	0.0326876	7
180	0.342	0.371	0.388	0.4	0.302	0.314	0.328	0.349286	0.0377037	7
195	0.436	0.47	0.48	0.498	0.4	0.402	0.418	0.443429	0.0394244	7
210	0.534	0.58	0.603	0.622	0.501	0.501	0.529	0.552857	0.0488789	7
225	0.67	0.747	0.785	0.854	0.619	0.626	0.663	0.709143	0.0883844	7
240	1.099	1.271	1.224	1.242	0.822	0.85	1.003	1.073	0.18658	7
255	1.485	1.397	1.359	1.316	1.196	1.227	1.254	1.31914	0.102524	7
270	1.583	1.437	1.396	1.363	1.268	1.314	1.302	1.38043	0.106447	7
285	1.616	1.487	1.449	1.423	1.314	1.362	1.354	1.42929	0.101741	7
300	1.653	1.534	1.496	1.471	1.371	1.415	1.407	1.47814	0.0953877	7
315	1.686	1.573	1.534	1.509	1.42	1.457	1.449	1.51829	0.0909867	7
330	1.714	1.604	1.569	1.541	1.456	1.496	1.481	1.55157	0.0882701	7
345	1.738	1.629	1.595	1.565	1.492	1.532	1.518	1.58129	0.0833621	7
360	1.756	1.649	1.613	1.585	1.518	1.56	1.54	1.603	0.0806143	7
375	1.769	1.664	1.626	1.599	1.537	1.579	1.556	1.61857	0.0788096	7
390	1.778	1.672	1.634	1.606	1.552	1.593	1.571	1.62943	0.0765852	7
405	1.78	1.676	1.637	1.608	1.56	1.599	1.579	1.63414	0.0747115	7
420	1.783	1.678	1.639	1.611	1.563	1.601	1.581	1.63657	0.074815	7
435	1.786	1.68	1.642	1.615	1.566	1.606	1.587	1.64029	0.0741456	7
450	1.79	1.685	1.647	1.621	1.573	1.612	1.591	1.64557	0.0734753	7
465	1.793	1.686	1.651	1.627	1.576	1.621	1.595	1.64986	0.0725912	7
480	1.796	1.691	1.649	1.631	1.583	1.625	1.601	1.65371	0.071621	7
495	1.8	1.696	1.656	1.634	1.59	1.631	1.605	1.65886	0.0711159	7
510	1.805	1.701	1.661	1.638	1.593	1.635	1.612	1.66357	0.0713205	7
525	1.809	1.697	1.664	1.642	1.598	1.641	1.617	1.66686	0.070279	7
540	1.811	1.703	1.667	1.647	1.607	1.649	1.623	1.67243	0.0684175	7
555	1.818	1.706	1.67	1.648	1.61	1.651	1.63	1.67614	0.0694992	7
570	1.823	1.712	1.677	1.655	1.616	1.657	1.637	1.68243	0.0689682	7
585	1.826	1.714	1.678	1.657	1.622	1.664	1.64	1.68586	0.0682945	7
600	1.83	1.717	1.682	1.662	1.626	1.668	1.647	1.69029	0.06783	7
				JE2 EzrA-sGFP spa-iST-PBP1 (+Atc)
Time (min)	OD600 (1)	OD600 (2)	OD600 (3)	OD600 (4)	OD600 (5)	OD600 (6)	OD600 (7)	Mean	SD	n
0	0.008	0.008	0.009	0.009	0.01	0.013	0.007	0.00914286	0.0019518	7
15	0.008	0.008	0.009	0.01	0.01	0.012	0.008	0.00928571	0.00149603	7
30	0.01	0.01	0.011	0.011	0.011	0.016	0.013	0.0117143	0.00213809	7
45	0.012	0.013	0.014	0.014	0.013	0.023	0.015	0.0148571	0.00371612	7
60	0.017	0.017	0.02	0.019	0.017	0.029	0.019	0.0197143	0.00427061	7
75	0.024	0.025	0.029	0.027	0.024	0.035	0.025	0.027	0.00395811	7
90	0.036	0.036	0.043	0.04	0.033	0.044	0.034	0.038	0.0043589	7
105	0.056	0.057	0.069	0.062	0.053	0.063	0.05	0.0585714	0.00650275	7
120	0.087	0.087	0.106	0.093	0.08	0.09	0.074	0.0881429	0.0101231	7
135	0.132	0.132	0.159	0.139	0.12	0.128	0.11	0.131429	0.0153824	7
150	0.197	0.19	0.23	0.201	0.178	0.183	0.164	0.191857	0.0208761	7
165	0.279	0.261	0.317	0.278	0.251	0.253	0.224	0.266143	0.0291458	7
180	0.377	0.345	0.413	0.363	0.334	0.335	0.3	0.352429	0.0361287	7
195	0.486	0.44	0.516	0.457	0.429	0.431	0.384	0.449	0.0427239	7
210	0.608	0.55	0.634	0.564	0.529	0.534	0.485	0.557714	0.050202	7
225	0.789	0.685	0.803	0.697	0.654	0.661	0.599	0.698286	0.0736901	7
240	1.322	0.981	1.157	1.032	0.867	0.864	0.747	0.995714	0.195697	7
255	1.444	1.174	1.223	1.168	1.108	1.171	1.109	1.19957	0.115	7
270	1.492	1.23	1.283	1.23	1.167	1.233	1.22	1.265	0.105638	7
285	1.553	1.296	1.352	1.291	1.235	1.301	1.278	1.32943	0.104449	7
300	1.602	1.359	1.409	1.354	1.301	1.368	1.345	1.39114	0.0983047	7
315	1.651	1.41	1.456	1.404	1.357	1.428	1.403	1.44414	0.0959643	7
330	1.692	1.452	1.497	1.442	1.4	1.475	1.454	1.48743	0.0950226	7
345	1.721	1.489	1.529	1.479	1.44	1.517	1.497	1.52457	0.0912101	7
360	1.74	1.516	1.553	1.504	1.472	1.547	1.534	1.55229	0.0872672	7
375	1.753	1.535	1.571	1.526	1.497	1.57	1.559	1.573	0.0837038	7
390	1.762	1.551	1.578	1.544	1.517	1.583	1.579	1.58771	0.080444	7
405	1.766	1.558	1.585	1.554	1.529	1.591	1.591	1.59629	0.0782809	7
420	1.77	1.564	1.592	1.557	1.536	1.597	1.596	1.60171	0.0776846	7
435	1.777	1.569	1.598	1.561	1.544	1.603	1.604	1.608	0.0780256	7
450	1.783	1.577	1.606	1.571	1.55	1.61	1.612	1.61557	0.0773969	7
465	1.789	1.582	1.611	1.577	1.553	1.617	1.617	1.62086	0.0779282	7
480	1.795	1.589	1.616	1.58	1.563	1.625	1.625	1.62757	0.0775669	7
495	1.803	1.597	1.624	1.592	1.569	1.634	1.633	1.636	0.0774511	7
510	1.811	1.603	1.631	1.598	1.575	1.64	1.641	1.64271	0.0781339	7
525	1.82	1.61	1.637	1.603	1.582	1.648	1.648	1.64971	0.0790669	7
540	1.83	1.616	1.644	1.611	1.593	1.657	1.657	1.65829	0.0795607	7
555	1.843	1.621	1.651	1.617	1.598	1.665	1.666	1.66586	0.0822647	7
570	1.857	1.629	1.659	1.621	1.605	1.675	1.674	1.67429	0.0849602	7
585	1.871	1.638	1.669	1.629	1.615	1.687	1.685	1.68486	0.0866995	7
600	1.885	1.646	1.677	1.634	1.621	1.697	1.696	1.69371	0.0894571	7

## Sheet: S8a
	Angle between division and imaging planes (Θ) vs. FtsW-HT velocity
Θ (deg)	FtsW-HT velocity (nm/s)	Range (deg)	Mean (nm/s)	SD (nm/s)	n
88.25	5.74	0-15	14.6	3.2	91
88.23	48.69	15-30	14.9	3.6	280
87.42	7.11	30-45	14.7	3.8	290
87.15	26.16	45-60	15	4.1	237
87.14	14.96	60-75	15.6	4.9	325
87.13	45.67	75-90	21.4	10.5	343
86.76	19.28
86.47	32.07
86.42	93.27
86.24	37.75
86.13	18.42
86.1	3.9
86.07	41.83
86.01	35.46
85.95	12.65
85.94	20.23
85.83	37.96
85.67	26.19
85.66	32.16
85.6	40.39
85.57	49.03
85.55	34
85.5	13.82
85.14	16.32
85.13	30.16
85.06	19.37
85.03	16.03
85.02	5.59
84.77	28.96
84.72	5.86
84.69	10.71
84.67	11.94
84.57	29.99
84.56	17.26
84.42	37.83
84.28	6.89
84.26	31.86
84.19	7.3
84.17	24.21
84.13	53.17
84.1	19.62
84.08	19.78
84.06	23.55
84.03	24.42
84.03	22.39
84.02	14.14
84	28.82
83.97	53.02
83.92	23.04
83.81	39.09
83.78	25.37
83.72	15.18
83.72	36.66
83.69	44.64
83.68	28.13
83.67	30.06
83.64	13.12
83.62	24.97
83.6	46.76
83.6	22.3
83.59	17.76
83.57	15.23
83.54	13.34
83.49	10.5
83.42	25.17
83.38	16.83
83.35	55.26
83.31	44.02
83.29	26.41
83.15	30.35
83.14	24.07
83.13	13.24
83.13	27.12
83.1	31.32
83.09	30.3
83.09	29.38
83.06	33.6
83.06	30.87
82.97	21.31
82.92	19.62
82.89	17.53
82.88	3.48
82.76	21.16
82.7	5.58
82.7	41.29
82.68	7.39
82.56	26.8
82.51	17.39
82.43	4.34
82.43	25.36
82.42	24.45
82.39	40.5
82.36	18.6
82.27	12.94
82.18	28.56
82.16	17.34
82.09	33.26
82.07	10.15
82.04	26.56
82	20.85
81.87	25.3
81.87	22.49
81.73	30.29
81.69	30.6
81.67	40.69
81.66	21.69
81.6	13.69
81.59	23.96
81.58	15.37
81.57	18.16
81.49	9.43
81.47	42.89
81.45	4.62
81.42	14.25
81.42	34.35
81.41	9.09
81.39	10.54
81.38	10.62
81.27	27.29
81.25	13.25
81.21	10.4
81.21	28.43
81.19	37.09
81.17	15.07
81.11	20.34
81.09	13.67
81.08	35.05
81.06	14.9
81.03	26.33
81.03	30.1
80.98	24.41
80.95	15.91
80.9	19.37
80.84	17.36
80.83	7.59
80.74	34.92
80.72	37.01
80.71	16.18
80.7	28.34
80.62	19.51
80.58	36.33
80.53	24.92
80.53	24.85
80.52	11.24
80.5	16.98
80.49	10.02
80.49	30.53
80.47	31.73
80.45	13.57
80.45	17.02
80.44	28.87
80.42	20.11
80.36	11.42
80.28	15.43
80.26	20.92
80.2	26.72
80.18	27.78
80.1	12.2
80.1	18.35
80.09	21.96
80.08	18.12
80.08	26.22
80.07	29.82
80.03	6.42
80.01	16.4
79.97	11.4
79.94	21.57
79.94	15.3
79.88	21.55
79.83	26.38
79.82	16.96
79.77	21.83
79.75	8.99
79.74	10.78
79.7	18.85
79.7	26.63
79.69	13.66
79.6	22.02
79.54	20.35
79.53	19.28
79.52	56.17
79.5	17.76
79.5	18.75
79.42	28.98
79.39	27.68
79.33	11.65
79.32	32.98
79.3	31.18
79.29	37.51
79.28	35.45
79.24	2.98
79.21	16.71
79.17	21.56
79.11	17.54
79.11	20.69
79.1	30.58
79.08	18.51
79.05	14.46
79.05	14.93
78.97	3.87
78.97	15.86
78.81	15.32
78.81	17.31
78.8	22.82
78.79	41.37
78.78	15.74
78.77	26.54
78.76	45.41
78.71	22.55
78.69	39.96
78.68	18.43
78.62	25.29
78.59	34.38
78.51	16.36
78.5	22.74
78.42	24.17
78.32	11.87
78.32	16.57
78.32	22.7
78.3	21.28
78.24	12.99
78.19	11.75
78.14	20.8
78.08	15.49
78.04	15.29
78.03	24.33
78.01	22.01
77.97	10.83
77.92	21.22
77.87	19.15
77.85	29.32
77.77	16.95
77.76	24.7
77.65	5.32
77.63	12.45
77.63	17.03
77.62	12.8
77.6	17.25
77.57	37.32
77.56	23.1
77.53	17.41
77.51	3.84
77.5	17.16
77.47	14.61
77.38	15.98
77.36	9.34
77.34	15.06
77.32	14.49
77.31	14.01
77.31	11.17
77.3	11.42
77.27	14.79
77.25	18.19
77.24	19.6
77.22	20.12
77.21	19.1
77.14	18.05
77.14	23.86
77.12	14.7
77.12	25.36
77.12	15.14
77.12	11.64
77.11	28.19
77.07	19.32
77.06	17.49
77.05	25.12
77.03	26.98
77.03	17.99
77.02	40.96
76.97	12.61
76.96	15.8
76.94	14.32
76.9	21.62
76.89	11.64
76.88	14.9
76.87	13.14
76.82	17.09
76.82	16.3
76.81	21.37
76.76	19.98
76.75	18.81
76.69	18.51
76.64	28.1
76.57	13.55
76.56	19.14
76.56	16.3
76.51	22.07
76.49	23.38
76.48	19.97
76.47	13.88
76.42	16.4
76.41	29.85
76.38	14.9
76.37	15.84
76.37	15.37
76.36	22.73
76.35	18.58
76.31	17.68
76.29	20.98
76.2	17.84
76.2	13.93
76.19	5.91
76.19	20.51
76.19	17.49
76.18	11.51
76.16	14.08
76.16	14.03
76.13	21.47
76.1	25.26
76.07	6.46
75.99	16.07
75.98	13.95
75.96	13.25
75.96	34.91
75.95	21.72
75.92	21.75
75.83	16.56
75.83	14.42
75.8	9.82
75.8	27.34
75.74	16.89
75.74	27.57
75.72	25.85
75.71	15.61
75.71	20.21
75.7	23.01
75.67	16.13
75.66	24.56
75.64	11.54
75.59	20.49
75.57	30.29
75.5	25.66
75.48	17.86
75.47	11.28
75.41	25.88
75.36	16.11
75.35	20.64
75.22	13.68
75.15	11.48
75.15	8.54
75.14	10.9
75.1	16.76
75.09	14.04
74.92	15.39
74.74	18.41
74.66	18.31
74.65	12.66
74.63	19.95
74.59	17.22
74.49	15.4
74.49	21.91
74.46	13.93
74.46	16.84
74.45	10.08
74.45	19.91
74.38	8.91
74.34	22.14
74.33	17.05
74.32	5.32
74.29	18.53
74.27	19.57
74.26	14.37
74.23	20.36
74.21	13.55
74.19	14.03
74.18	12.63
74.15	17.32
74.13	11.82
74.13	11.74
74.1	13.57
74.05	19.79
74	18.8
73.96	18.95
73.96	11.86
73.94	25.58
73.81	17.2
73.74	15.62
73.72	15.87
73.65	15.11
73.63	20.38
73.52	23.87
73.48	13.25
73.41	27.24
73.41	28.55
73.35	20.81
73.34	18.49
73.33	13.98
73.31	16.65
73.28	16.03
73.27	23.98
73.14	14.11
73.08	14.13
73.07	28.92
73.01	13.98
73.01	13.92
72.98	15.49
72.98	16.06
72.85	17.44
72.82	19.64
72.78	12.79
72.7	15.46
72.68	16.66
72.58	21.47
72.55	6.23
72.53	16.79
72.51	9.38
72.49	11.57
72.47	15.23
72.46	13.74
72.45	15.88
72.44	16.77
72.43	9.36
72.43	11.03
72.4	17.41
72.24	17.95
72.1	19.37
72.08	14.81
72.06	16.65
72.05	15.21
71.97	14.48
71.92	22.36
71.9	15.59
71.88	16.42
71.83	21.32
71.79	17.27
71.79	16.22
71.78	14.93
71.75	16.73
71.72	8.49
71.71	30.76
71.69	10.16
71.65	13.88
71.64	13.35
71.54	4.82
71.54	7.32
71.49	10.9
71.49	11.89
71.46	20.1
71.42	15.22
71.32	14.14
71.31	9.86
71.26	14.55
71.22	9.94
71.08	14.53
71.06	4.22
70.93	14.82
70.92	21.05
70.92	19.85
70.89	17.16
70.87	12.99
70.8	18.1
70.74	6.71
70.7	18.42
70.7	10.02
70.67	10.42
70.67	17.14
70.63	19.64
70.59	15.89
70.53	15.2
70.38	5.51
70.35	24.36
70.31	24.03
70.22	11.86
70.21	8.71
70.17	29.39
70.15	21.62
70.08	15.97
70.06	11.55
70.06	18.52
69.96	18.43
69.92	34.41
69.92	16.65
69.88	15.21
69.87	27.81
69.82	13.84
69.79	12.68
69.78	16.49
69.77	20.92
69.77	13.51
69.75	28.74
69.74	19.99
69.72	9.78
69.68	22.82
69.57	19.94
69.55	15.38
69.55	15.89
69.53	18.57
69.5	13.74
69.3	4.72
69.28	13.59
69.26	13.43
69.19	10.22
69.19	18.28
69.16	22.52
69.11	13.18
69.04	8.15
68.91	22.84
68.91	22.8
68.67	3.53
68.65	15.53
68.63	17.46
68.62	10.88
68.59	16.89
68.58	13.51
68.47	27.33
68.44	6.99
68.42	11.63
68.38	11.52
68.36	17.59
68.34	10.5
68.31	18.88
68.21	26.79
68.2	14.61
68.2	19.27
68.15	16.34
68.11	18.01
68.11	12.99
68.1	13.44
67.94	11.89
67.85	12.65
67.82	9.39
67.78	13.16
67.78	16.17
67.73	18.77
67.71	5.25
67.67	13.86
67.66	16.82
67.64	16.94
67.61	16.82
67.54	6.46
67.51	11.52
67.4	27.45
67.39	16.08
67.26	17.02
67.25	14.08
67.24	13.04
67.2	11.73
67.18	15.55
67.17	16.19
67.15	20.03
67.13	14.42
67.06	12.89
66.96	12.53
66.94	16.38
66.94	16.42
66.92	19.28
66.91	10.19
66.88	22.07
66.65	20.66
66.65	15.85
66.62	13.65
66.5	21.85
66.5	13.09
66.49	12.24
66.49	13.65
66.46	9.69
66.32	30.78
66.31	10.19
66.3	12.95
66.3	17.32
66.25	15.4
66.2	21.23
66.12	21.4
66.09	15.27
66.08	18.47
65.93	11
65.92	14.78
65.92	17.15
65.9	16.17
65.88	11.1
65.84	15.81
65.79	13.75
65.79	17.23
65.69	17.04
65.64	17.63
65.63	15.85
65.46	16.91
65.42	25.87
65.26	12.29
65.22	13.63
65.21	7.13
65.15	13.69
65.14	25.27
65.13	13.22
65.06	18.83
65.03	12.23
64.99	14.23
64.96	15.13
64.88	11.92
64.78	9.18
64.73	11.28
64.69	12.57
64.62	19.04
64.61	9.21
64.58	12.26
64.51	15.73
64.4	16.24
64.35	8.65
64.23	10.79
64.2	14.98
64.15	16.76
64.11	17.42
64.01	18.67
63.98	18.9
63.91	17.08
63.84	17.4
63.81	9.8
63.81	17.16
63.72	20.9
63.69	20.82
63.68	15.2
63.65	21.18
63.64	17.31
63.62	15.19
63.6	15.43
63.59	12.96
63.55	18.98
63.43	18.49
63.41	15.17
63.26	8
63.23	9.79
63.23	18.22
63.21	14.53
63.15	20.51
63.14	15.45
63.09	11.75
63.01	16.35
62.98	10.54
62.96	17.66
62.82	20.01
62.69	7.26
62.66	9.39
62.63	22.27
62.55	12.33
62.53	17.65
62.53	12.81
62.5	13.7
62.5	12.87
62.46	15.51
62.36	14.24
62.33	12.75
62.23	7.05
62.17	13.51
62.17	15.07
62.06	15.72
62.03	14.68
62	9.33
61.67	19.26
61.67	10.7
61.58	13.98
61.56	15.13
61.5	10.74
61.35	18.08
61.28	14.25
61.22	10.46
61.01	19.8
60.97	16.67
60.9	8.07
60.87	17.11
60.86	13.73
60.68	17.03
60.43	14.44
60.43	15.81
60.42	18.39
60.41	16.69
60.32	6.49
60.29	12.29
60.26	13.73
59.98	13.21
59.96	20.7
59.96	10.01
59.95	14.55
59.91	12.3
59.87	16.2
59.77	16.8
59.77	12.68
59.67	13.72
59.57	17.23
59.55	14.2
59.44	12.04
59.34	16.2
59.24	21.15
59.23	15.28
59.15	10.04
59.15	19.6
59.12	15.17
59.12	15.67
59.06	9.37
59.06	18.08
58.94	10.02
58.93	12.2
58.91	13.29
58.87	6.38
58.81	16.92
58.66	14.29
58.59	14.73
58.55	13.36
58.52	17.06
58.38	20.17
58.33	12.97
58.27	14.52
58.26	12.24
58.12	13.19
58.01	6.86
57.85	9.57
57.84	18.63
57.84	15.09
57.79	17.32
57.78	14.91
57.75	15.84
57.65	8.88
57.64	13.78
57.53	5.41
57.53	22.95
57.42	18.76
57.41	22.97
57.31	11.96
57.28	14.35
57.18	16.85
57.16	10.44
57.08	15.9
56.92	11.23
56.91	20.55
56.91	7.93
56.88	15.08
56.77	17.61
56.59	13.6
56.46	12.18
56.43	18.5
56.33	16.59
56.32	18.86
56.32	14.14
56.19	20.55
56.14	16.71
56.14	15.11
56.12	11.59
56.09	13.48
56.05	12.88
56.05	18.11
56	18.46
55.94	15.76
55.92	21.59
55.68	13.41
55.63	16.23
55.61	18.02
55.58	20.65
55.55	8.58
55.52	16.11
55.46	17.28
55.45	17.33
55.45	17.12
55.42	7.53
55.14	9.58
55.03	10.43
54.98	6.67
54.92	16.39
54.91	16.38
54.89	18.33
54.88	7.82
54.87	13.02
54.83	10.36
54.8	18.36
54.72	16.99
54.56	12.98
54.5	3.41
54.42	16.51
54.34	16.07
54.29	19.06
54.09	14.67
54.03	13.39
54.02	16.07
53.7	25.72
53.65	10.78
53.5	16.35
53.42	16.99
53.36	10.14
53.22	17.53
53.07	17.23
53.01	20.5
52.95	13.87
52.78	13.89
52.77	14.78
52.63	17.21
52.53	14.18
52.47	22.16
52.45	21.27
52.34	7.31
52.22	13.39
52.18	18.03
52.15	9.66
51.89	11.84
51.84	17.09
51.83	19.08
51.8	13.17
51.72	14.97
51.7	20.82
51.61	16.36
51.55	17.53
51.54	18.08
51.44	11.24
51.4	15.83
51.39	17.71
51.37	11.93
51.36	20.03
51.3	18.9
51.23	6.85
51.23	19.13
51.19	20.01
51.15	17.57
51.06	16.49
50.94	14.1
50.83	19.31
50.81	14.89
50.71	15.2
50.7	5.91
50.4	13.32
50.31	17.65
50.23	20.11
50.21	20.56
50.19	15.68
50.07	21.54
50.01	19.07
49.99	20.74
49.74	15.76
49.74	13.93
49.62	13.45
49.6	12.29
49.59	21.03
49.54	21.52
49.53	18.62
49.48	16.72
49.47	7.1
49.4	17.25
49.35	16.25
49.34	14.74
49.2	14.41
49.06	7.27
49.02	14.07
49	18.76
48.97	15.4
48.96	15.41
48.94	18.19
48.82	19.98
48.66	11.31
48.59	17.73
48.58	8.14
48.48	10.53
48.45	17.4
48.4	10.57
48.36	18.94
48.33	8.92
48.31	9.94
48.24	16.6
48.19	16.37
48.13	16.49
48.13	13.42
48.12	16.55
48.1	10.54
48.1	14.87
48.07	6.55
47.99	11.49
47.93	17.65
47.93	15.44
47.72	15.59
47.69	7.91
47.68	11.35
47.66	7.06
47.64	27.24
47.62	9.32
47.54	16.18
47.5	16.57
47.37	16.56
47.32	21.44
47.31	14.19
47.19	13.91
47.14	14.52
47.09	21.39
46.95	20.7
46.94	10.08
46.63	10.95
46.37	7.93
46.31	16.55
46.02	6.2
46.01	16.99
45.86	14.79
45.82	13.66
45.76	17.16
45.73	16.22
45.51	23.51
45.5	14.89
45.48	17.32
45.45	14.51
45.43	17.32
45.42	13.51
45.36	18.81
45.33	16.39
45.31	10.45
45.3	18.4
45.16	18.93
45.06	6.73
45.05	6.37
45.04	15.17
45.03	16.67
45.03	16.15
45	14.61
44.95	16.03
44.95	18.6
44.93	16.59
44.91	15.27
44.9	14.69
44.62	10.63
44.61	14.13
44.57	17.79
44.55	16.22
44.51	8.39
44.48	16.25
44.39	18.65
44.29	17.76
44.27	11.94
44.25	5.84
44.18	14.02
44.16	18.92
44.11	15.85
44.11	15.05
44.1	14.62
43.99	17.43
43.68	13.15
43.66	8.32
43.64	14.59
43.59	15.9
43.58	21.53
43.51	16.65
43.47	18.47
43.46	14.26
43.39	15.26
43.39	14.61
43.38	14.39
43.24	15.57
43.12	14.58
43.12	11.99
43.09	16.98
42.98	7.91
42.96	16.44
42.91	13.7
42.89	13.02
42.88	17.8
42.85	17.16
42.79	20.59
42.75	11.2
42.7	10.34
42.64	16.99
42.53	14.52
42.46	12.77
42.36	15.43
42.12	13.95
41.82	18.15
41.82	20.42
41.49	20.89
41.47	13.36
41.44	14.22
41.38	13.06
41.36	19.61
41.35	14.4
41.09	16.35
41.08	14.64
41.06	10.31
41.04	14.75
41.02	16.78
40.98	8.44
40.9	15.66
40.88	18.28
40.81	17.53
40.81	21.22
40.79	17.71
40.66	12.67
40.66	16.47
40.62	9.18
40.58	18.08
40.58	8.44
40.41	17.69
40.33	18.86
40.33	15.22
40.2	15
40.09	13.69
40.02	8.45
39.99	14.73
39.98	17.91
39.96	14.97
39.94	14.97
39.9	12.86
39.87	15.24
39.63	18.83
39.54	20.33
39.51	18.15
39.48	15.77
39.32	14.98
39.28	1.63
39.27	13.6
39.25	14
39.18	10.04
39.17	12.87
39.11	19.25
39.11	8.92
39.1	6.89
39.08	12.89
39.03	19.97
39.01	13.06
38.91	10.84
38.79	15.09
38.78	18.6
38.77	18.87
38.75	13.83
38.75	15.73
38.72	16.06
38.72	15.62
38.71	13.07
38.69	11.5
38.66	12.56
38.65	19.4
38.44	16.29
38.33	12.37
38.32	16.92
38.21	8.75
38.1	19.47
38.07	13.91
38.03	7.18
38	15.47
37.91	8.04
37.84	21.37
37.83	14.65
37.81	15.57
37.77	13.56
37.74	15.36
37.72	12.3
37.72	9.19
37.68	7.19
37.68	10.56
37.67	16.86
37.66	18.72
37.54	17.36
37.52	17.04
37.51	16.48
37.5	9.51
37.42	23.44
37.38	16
37.36	15.76
37.32	9.65
37.28	4.13
37.24	14.95
37.22	16.08
37.11	12.51
37.09	14.55
37.06	10.81
36.9	9.5
36.84	10.87
36.77	15.74
36.71	16.17
36.69	14.91
36.67	14.21
36.66	14.18
36.63	11.26
36.61	14.64
36.61	5.46
36.54	18.63
36.51	13.52
36.47	18.28
36.39	17.55
36.33	10.18
36.26	8.48
36.17	17.03
36.14	15.46
36.13	14.94
36.06	11.96
35.87	14.76
35.78	14.29
35.54	17.31
35.5	11.73
35.45	16.7
35.41	22.5
35.38	10.53
35.36	9.9
35.23	17.95
35.06	16.52
34.86	9.1
34.85	22.01
34.82	15.66
34.76	8.99
34.69	12.42
34.64	12.22
34.62	13.46
34.6	16.17
34.54	24.68
34.53	13.65
34.52	15.1
34.45	16.95
34.44	13.95
34.39	18.54
34.3	12.87
34.26	17.76
34.25	18
34.25	16.06
34.2	12.94
34.18	21.24
34.03	16.77
34.02	17.62
34	14
33.87	17.24
33.83	19.15
33.51	12.29
33.48	10.34
33.46	14.68
33.44	11.41
33.38	13.05
33.36	9.21
33.32	16.78
33.21	17.66
33.19	13.83
33.19	14.11
33.14	10.28
33.1	21.34
33.08	8.1
33.02	13.92
33.02	7.88
32.99	12.35
32.98	15.6
32.92	17.23
32.83	22.57
32.77	17.95
32.72	13.61
32.7	9.73
32.67	14.03
32.64	20.2
32.63	16.92
32.57	17.55
32.45	13.99
32.41	12.35
32.4	15.6
32.38	13.06
32.36	17.4
32.35	12.47
32.35	15.04
32.34	15.77
32.28	6.08
32.18	19.61
32.12	19.64
32.12	12.71
32.11	10.98
32.1	11.29
32.07	17.33
32.07	16.34
32.05	15.68
32.01	12.06
31.92	12.92
31.84	14.8
31.81	12.39
31.72	18.96
31.71	15.77
31.71	20.64
31.7	15.92
31.62	19.17
31.6	13.16
31.57	16.89
31.53	13.15
31.42	13.26
31.4	13.22
31.39	14.99
31.32	19.78
31.2	11.97
31.11	16.4
31.09	18.32
31.09	17.7
31.08	8.06
30.92	16.22
30.91	9.43
30.85	17.33
30.81	4.5
30.77	13.76
30.76	18.34
30.76	12.38
30.69	14.02
30.58	12.65
30.54	12.09
30.51	23.09
30.49	3.72
30.38	10.95
30.36	17.55
30.35	15.82
30.29	14.51
30.25	15.07
30.24	19.54
30.24	18.63
30.24	10.62
30.23	9.75
30.09	21.1
30.07	10.98
29.98	11.08
29.8	15.05
29.78	15.76
29.74	15.42
29.73	13.58
29.51	14.99
29.45	17.11
29.44	17.75
29.29	13.77
29.28	11.83
29.24	17.74
29.2	22.44
29.2	10.43
29.17	21.94
29.12	11.26
29.09	15.17
28.95	12.66
28.94	9.02
28.92	15.63
28.9	16.73
28.8	16.32
28.57	18.81
28.54	12.36
28.36	16.73
28.23	21.14
28.22	16.87
28.07	10.37
27.99	12.94
27.97	9.05
27.96	9.55
27.95	17.04
27.94	16.49
27.81	21.38
27.79	8.15
27.66	17.67
27.61	17.12
27.6	15.82
27.37	21.62
27.34	15.53
27.32	12.63
27.3	16.75
27.29	9.34
27.27	21.04
27.2	15.51
27.13	10.93
27.12	18.57
27.09	16.95
27.05	16.25
27.04	21.92
27.03	18.91
26.99	16.15
26.94	21.1
26.89	18.9
26.88	20
26.84	16.83
26.75	15.3
26.73	16.45
26.71	11.66
26.7	10.88
26.65	6.38
26.59	14.95
26.42	8.66
26.37	9.9
26.35	13.72
26.34	11.08
26.31	17.87
26.31	15.02
26.3	16.11
26.28	17.66
26.25	21.97
26.22	18.36
26.18	14.63
26.18	17.35
26.11	21.19
26.08	13.59
26.03	14.68
25.99	12.36
25.96	17.03
25.91	15.53
25.88	16.4
25.88	14.23
25.79	13.09
25.79	13.45
25.72	19.75
25.69	17.01
25.64	20.33
25.64	13.69
25.58	17.57
25.54	16.89
25.46	9.39
25.4	18.54
25.4	16.49
25.37	21.62
25.29	15.53
25.22	11.51
25.12	15.93
25.1	21.03
25.05	19.01
24.99	15.94
24.97	13.6
24.85	18.23
24.74	16.21
24.68	17.85
24.62	16.98
24.59	15.37
24.57	11.63
24.56	17.37
24.51	13.63
24.42	17.4
24.39	12.7
24.36	11.12
24.36	16.07
24.31	8.52
24.27	14.24
24.17	19.67
24.14	16.22
24.06	9.86
23.96	15.21
23.93	11.87
23.93	17.15
23.91	16.27
23.9	14.22
23.88	18.04
23.71	17.6
23.65	14.08
23.62	19.56
23.61	14.27
23.61	16.2
23.6	11.96
23.55	17.93
23.54	14.63
23.47	14.7
23.43	14.95
23.41	14.01
23.4	21.27
23.37	18.68
23.17	9.79
23.15	13.06
23.11	4.02
23.06	18.86
22.96	16.98
22.73	16.8
22.72	9.67
22.57	9.79
22.52	18.47
22.5	15.78
22.4	16.99
22.33	21
22.2	17.48
22.2	10.14
22.19	10.26
22.07	16.93
22	15.95
21.94	9.17
21.83	11.17
21.8	14.84
21.8	17.41
21.8	16.95
21.79	14.67
21.78	9.91
21.77	20.41
21.72	16.99
21.63	14.95
21.61	17.62
21.59	21.45
21.55	15.88
21.5	17.68
21.48	14.35
21.48	6.02
21.3	15.77
21.26	14.37
21.13	16.31
20.99	5.48
20.94	18.27
20.9	18.11
20.89	14.32
20.85	10.32
20.74	20.12
20.54	16.76
20.47	10.72
20.43	15.38
20.41	13.27
20.36	17.87
20.34	11.81
20.33	7.35
20.29	11.31
20.25	17.15
20.24	16.94
20.24	12.17
20.21	6.81
20.2	15.17
20.19	15.68
20.05	11.38
20	19.43
19.98	14.49
19.91	13.59
19.87	12.86
19.82	15.54
19.8	11.85
19.76	20.41
19.75	17.77
19.67	14.11
19.66	16.62
19.65	15.08
19.59	13.1
19.51	15.07
19.45	12.62
19.44	10.27
19.39	17.55
19.34	4.19
19.34	8.85
19.24	16.4
19.23	11.62
19.14	18.2
19.03	16.99
18.91	17.46
18.81	17.76
18.66	17.54
18.63	8.67
18.62	17.46
18.58	15.52
18.47	10.18
18.44	17.45
18.41	17.45
18.34	14.74
18.31	12.57
18.22	10.75
18.2	15.9
18.18	15.8
18.04	17.03
17.97	16.86
17.95	12.01
17.91	19.4
17.71	16.34
17.71	11.42
17.69	11.45
17.63	12.04
17.62	12.53
17.56	11.05
17.55	18.07
17.46	6.68
17.31	12.97
17.16	19.14
17.13	20.54
17.09	16.18
16.77	22.25
16.76	12.34
16.7	14.62
16.56	11.74
16.56	17.92
16.49	8.76
16.13	9.2
16.12	16.34
16.08	15.25
16.07	13.93
16.07	14.3
16.05	19.28
16.05	16.66
16.03	13.47
15.94	19.14
15.89	12.52
15.8	11.38
15.68	13.66
15.68	17.99
15.67	8.85
15.61	9.3
15.59	12.04
15.48	18.24
15.48	10.39
15.45	15.51
15.44	19.28
15.43	12.22
15.34	9.16
15.28	17.8
15.28	9.95
15.25	14.24
15.24	15.47
15.14	14.07
15.05	14.37
15.03	15
14.84	14.38
14.79	16.92
14.76	13.34
14.72	14.88
14.58	10.25
14.54	11.07
14.36	15.86
14.33	17.13
14.25	11.57
14.12	17.5
14.03	10.66
13.92	14.12
13.77	15.52
13.33	12.17
13.3	9.84
13.24	13.65
13.15	19.08
13.11	9.19
13.03	9.81
12.97	17.56
12.88	20.06
12.88	13.16
12.88	14.6
12.68	9.9
12.62	16.91
12.57	17.04
12.39	17.83
12.24	14.03
12.21	11.42
12.13	14.52
12.13	16.21
12.01	16.34
11.99	13.67
11.88	15.37
11.85	18.5
11.66	16.63
11.61	19.63
11.6	12.27
11.5	15.35
11.48	11.35
11.42	12.45
11.34	10.96
11.13	12.01
10.86	13.01
10.66	17.98
10.66	18.42
10.63	9.02
10.47	7.97
10.39	18.47
10.27	15.6
10.23	17.23
10.21	12.81
10.11	13.57
9.62	17.15
9.4	6.73
9.4	18.21
8.93	18.37
8.9	15.11
8.63	15.57
8.11	20.15
8.03	14.54
8	15.08
7.91	16.78
7.79	11.38
7.78	14.14
7.76	18.09
7.64	20.58
7.5	18.21
7.4	11.46
7.39	14.75
7.37	19.2
7.26	13.07
7.23	17.39
7.1	12.66
7.09	16.98
6.15	17.24
6.01	21.22
5.83	7.59
5.52	16.4
5.09	12.13
4.9	11.5
4.03	11.22
3.61	18.12
3.55	14.89
3.52	14.17
3.39	11.76
3.27	16.04
2.84	11.81
1.92	9.6
0	14.84
0	13.25

## Sheet: S8b
	Angle between division and imaging planes (Θ) vs. iST-PBP1 velocity
Θ (deg)	iST-PBP1 velocity (nm/s)	Range (deg)	Mean (nm/s)	SD (nm/s)	n
87.11	7.41	0-15	16.5	5.1	10
86.75	3.57	15-30	15.5	6	23
86.67	16.74	30-45	15.2	5.3	47
86.16	4.12	45-60	15.5	4.2	39
86.04	13.89	60-75	17.5	3.6	32
85.88	41.05	75-90	18.9	11.9	56
85.45	15.45
85.45	71.84
85.08	12.27
85.01	25.73
84.94	44.43
84.37	10.08
84.13	11.45
83.99	28.99
83.94	16.95
83.66	15.52
83.63	29.34
83.6	13.67
83.58	18.84
83.52	22.29
83.46	6.91
83.31	13.45
83.24	3
83.12	6.05
82.89	22.04
82.87	18.62
82.83	25.53
82.81	22.82
82.37	16.04
82.25	12.63
82.16	34.6
81.84	22.66
81.78	21.34
81.71	12.32
81.21	31.78
80.37	25.66
79.89	8.73
79.75	30
79.75	32.92
79.57	16.4
79.44	26.33
79.31	19.86
79.16	32.79
79.05	6.55
78.91	9.75
78.61	4.57
78.25	20.62
78.04	13.52
77.52	22.6
77.3	5.88
76.67	10.6
75.83	14.95
75.47	11.11
75.31	15.97
75.19	17.74
75.03	17.32
74.18	16.23
74.14	26.03
73.94	16.79
73.73	18.76
73.42	14.61
72.75	14.74
71.6	19.78
71.45	16.45
71.07	22.85
70.42	15.5
70.34	18.89
69.86	14.58
69.23	16.86
68.92	14.62
68.28	14.64
68.03	18.27
67.63	15.85
67.62	21.66
67.02	15.34
66.86	14.62
66.44	21.86
66.41	6.44
66.27	15.44
65.93	17.35
65.76	19.51
64.91	13.1
64.64	19.33
64.29	19.11
64.11	22.09
61.89	21.01
61.07	17.06
61.03	19.42
59.73	21.73
59.71	18.42
59.7	14.41
59.22	16.5
59.19	16.27
59	16.29
58.94	19.66
58.58	10.98
58.38	16.76
58.25	11.68
57.27	16.24
57.21	20.45
57.15	12.38
56.57	17.55
56.37	14.8
55.97	11.8
55.93	15.46
55.7	16.84
55.62	12.39
55.59	13.19
54.66	11.13
54.62	5.13
54.54	11.93
54.34	16
54.12	19.65
53.2	16.68
52.84	18.68
52.58	18.69
52.09	17.97
51.11	15.65
50.83	6.95
50.61	28.45
50.08	16.27
49.86	20.43
48.49	12.79
48.12	13.65
47.26	16.15
46.75	14.3
45.75	9.98
44.19	19.15
43.9	11.41
43.68	6.87
43.35	21.78
43.34	16.25
43.23	8
43.02	11.02
42.06	12
41.12	16.59
40.89	9.62
40.61	7.31
40.17	19.79
39.86	10.57
39.64	23.81
39.54	16.94
39.42	15.74
39.29	19.67
38.91	5.88
38.76	16.15
38.67	16.32
38.62	20.78
38.46	19.18
38.4	16.16
37.6	17.39
37.57	20.99
37.44	17.73
36.98	7.63
36.92	11.53
36.6	17.63
36.26	10.85
35.52	18.23
35.46	19.69
35.11	8.31
34.5	12.31
34.32	15
34.31	4.42
33.93	10.75
33.73	6.81
33.37	18.11
33.31	23.68
32.69	22.49
32.26	17.04
31.62	20.88
31.29	11
31.06	18.71
30.81	18.87
30.18	21.23
29.82	15.47
29.77	15.57
29.22	5.31
28.53	18.25
28.49	17.61
28.09	4.38
27.84	14.87
27.39	12.83
27.19	18.02
26.95	28.98
26.94	12.58
26.69	16.27
26.34	23.52
25.93	15.72
24.09	10.67
23.75	9.26
23.56	18.05
23.25	21.66
22.54	21.41
19.07	7.84
17.49	22.7
15.5	9.65
15.07	15.16
14.15	6.41
13.2	21.1
12.58	16.32
12.46	17.27
11.9	21.79
11.13	18.65
10.69	18.8
9.88	12.45
6.15	10.84
5.98	21.56

[truncated: 23 more sheets: S8c, S8d, S8e, S8f, S8g, S8h, S8i, S10a, S10b, S10c, S10d, S10e, S10f, S10g, S10h, S12a, S12b, S12c, S12d, S12e …]
