# Supplementary material for: Cell constriction requires processive septal peptidoglycan synthase movement independent of FtsZ treadmilling in Staphylococcus aureus
Source: Nat Microbiol. 2024 Mar 13;9(4):1049–63. doi: 10.1038/s41564-024-01629-6 (PMC10994846; doi:10.1038/s41564-024-01629-6)
Supplement: Supplementary file 12 — Numerical source data for Fig. 1. [file 41564_2024_1629_MOESM12_ESM.xlsx]

## Sheet: 1c
		Treadmilling speed (nm/s), 30°C						Septum constriction rate (nm/min), 30°C
	COL	COL FtsZ(T111A)	JE2	JE2 FtsZ(T111A)			COL	COL FtsZ(T111A)	JE2	JE2 FtsZ(T111A)
Mean	39.5639	0.347619	40.1731	0.406667		Mean	18.02	18.03	14.62	15.06
SD	8.51663	0.451242	9.01909	0.522995		SD	4.57586	3.20232	3.81253	5.59543
n	83	21	171	15		n	20	20	20	20
Data points	50.4	1.3	36.4	0.9		Data points	21	16.7	13.3	7.8
	35.5	0	40	0.9			20	17.8	13.3	13.3
	40	0	46.7	0.9			8.3	12.2	20	17.3
	35.5	0	38.8	0			20	16.7	14.5	9.5
	38.5	0	33.8	0			20	21.7	19	16.3
	41.2	0.4	33.3	0			12.3	18.3	14.5	23.3
	21.3	0	50	0.4			13.3	16.7	16.7	14.4
	57.1	0.4	42.7	0.4			24.4	16.7	17.3	26.7
	45.7	0.9	40	1.8			24.4	20	17.1	18.7
	16.6	0.4	33.9	0			20	16.7	14.5	7.1
	44.4	0	35.6	0.4			11.7	13.3	14.5	13.3
	32	1.3	32	0			20	26.7	14.5	11.3
	41.5	0.9	32	0.4			22.2	18.3	20	12.4
	34.9	0	40.8	0			20	22.2	6.2	10.5
	32.6	0.4	29.6	0			21	20.7	6.3	14.8
	43.3	0	40				14.5	18.3	13.3	19
	40	0.4	38.8				11.3	18.3	16.3	16.7
	36.9	0	31.5				18.3	16.7	13.3	16.7
	61	0	37.8				16.7	17.8	17.8	24.8
	42.2	0.9	50.7				21	14.8	10	7.3
	43.8	0	36.4
	53.3		35.5
	15.6		31.1
	45.3		26.7
	41.9		35.6
	42.7		56.7
	41.5		53.3
	42.2		35.6
	41.5		43.6
	45.7		34.7
	50		36.2
	41.5		46.7
	44.4		48.5
	34.7		47.2
	33.8		33.3
	37.3		26.7
	36.2		48.9
	35.6		42.2
	40		40
	37.3		35.6
	32		26.7
	41.9		32.6
	26.7		42.2
	38.8		31.1
	33.3		32.6
	48		41.9
	58.7		33.3
	53.3		32.8
	45.3		53.3
	36.2		43.1
	28.4		37.8
	30.5		43.6
	33.9		44.4
	40		43.6
	35.6		38.5
	34.7		50.4
	26.7		41.9
	43.6		36.9
	34.3		26.7
	32		33.9
	35.6		29.3
	22.9		41.5
	41.5		43.6
	35.6		53.3
	45.7		45.7
	35.6		49.5
	42.7		62.2
	42.7		49.5
	47.4		30.8
	60		53.3
	46.1		53.3
	40		53.3
	33.3		34.9
	33.9		36.4
	46.7		62.2
	44.4		31.1
	47.4		40
	40		44.4
	35.6		34.9
	38.8		53.3
	50		30
	29.1		33.3
	40		28.3
			57.1
			39
			34.3
			47.4
			34.9
			42.2
			53.3
			57.1
			41.7
			49.2
			40.9
			44.4
			39
			41
			43.1
			50.9
			48.5
			40.9
			53.3
			38.3
			51.3
			41
			20.5
			41.7
			34.9
			23.7
			53.3
			48.5
			42.7
			31.7
			36.7
			40
			37.3
			20.5
			42.7
			42.2
			20
			50.7
			32.8
			30.2
			30.8
			36.9
			46.1
			48
			46.1
			45.3
			34.6
			29.6
			32
			32.8
			44.4
			32.4
			47.4
			43.6
			53.3
			36.4
			34.3
			32
			31.5
			43.3
			20.6
			35
			32
			20
			34.9
			48
			33.3
			33.3
			26.6
			58.6
			41.2
			44.4
			45.3
			38.1
			58.6
			53.3
			64
			39
			53.3
			42.6
			32.4
			29.3
			32.6
			45.3
			47.4
			50.4
			35.5
			34.6

## Sheet: 1d
		Treadmilling speed (nm/s), 37°C						Septum constriction rate (nm/min), 37°C
	COL	COL +PC190723	ColPBP1TP	COL +DMPI			COL	COL +PC190723	ColPBP1TP	COL +DMPI
Mean	59.6875	0.283333	61.7686	61.5135		Mean	21.355	22.545	9.27	1.73
SD	8.72485	0.523132	11.6595	10.0357		SD	4.24444	2.97206	1.91506	1.16443
n	56	6	51	37		n	20	20	20	20
Data points	61	0.4	62.2	76.7		Data points	26.7	26.7	10	2
	47.4	0	71.1	60			22.9	24	6.3	0
	66.7	1.3	53.3	68.8			18.3	26.7	8.9	1.3
	56.3	0	63.3	63			24.4	23.3	9.8	0.7
	72.4	0	49.5	72.4			26.7	19	11.3	1.3
	72.4	0	55	59.3			18.3	22.2	10.9	0
	57.1		62.2	60			12	19	10.3	0.7
	56.3		66.7	60			26.7	20	6.7	3.9
	50.4		76.2	66.7			16.3	15.2	12.1	0.7
	66.7		53.3	42.7			24.8	19	8	2
	75.6		61	53.3			26.7	26.7	12.2	2.7
	88.9		53.3	72			17.8	24	11.3	0.7
	56.3		63.3	63.3			17.8	22.2	7.5	2.7
	71.1		53.3	61			20	24	10.9	2
	64.8		53.3	74.7			20	24	6.7	2.7
	72.4		80	63			24.8	24.4	8.9	0.7
	53.3		68.1	58.7			20	22.2	10.7	2.7
	50.4		66.7	67.9			24.8	24	7.5	1.3
	61.3		56	56.3			17.1	21	7.2	3.8
	68.1		56.3	58.2			21	23.3	8.2	2.7
	72.4		68.6	65.2
	64.8		51.3	61.3
	60		66.7	53.3
	63.3		59.3	57.8
	66.7		56.7	93.3
	60		61	40.9
	62.2		58.2	51.3
	53.3		68.1	58.2
	53.3		56	59.3
	68.6		53.3	58.7
	48		55.8	58.7
	59.3		56.7	50.4
	56.3		70	57.1
	66.7		62.2	65.2
	50.7		112	60.6
	56		63.3	80
	53.3		63.3	46.7
	61		56
	61		36.7
	50.9		75.6
	48		62.2
	62.2		56.7
	48		53.3
	53.3		68.6
	56.3		84.4
	63.3		70
	62.2		38.5
	50.4		59.3
	56		64
	38.8		47.2
	63.3		71.1
	59.3
	53.3
	60
	61
	50.4
