# Supplementary material for: Cell constriction requires processive septal peptidoglycan synthase movement independent of FtsZ treadmilling in Staphylococcus aureus
Source: Nat Microbiol. 2024 Mar 13;9(4):1049–63. doi: 10.1038/s41564-024-01629-6 (PMC10994846; doi:10.1038/s41564-024-01629-6)
Supplement: Supplementary file 13 — Numerical source data for Fig. 3. [file 41564_2024_1629_MOESM13_ESM.xlsx]

## Sheet: 3b
Time (s)		Position (nm)
	Left graph	Middle graph	Right graph
0	0	0	0
3	59.2311	-13.4635	-62.2475
6	66.2316	7.99963	-102.856
9	124.374	54.9625	-91.8094
12	177.208	98.6787	-124.657
15	237.737	159.444	-181.142
18	286.125	184.699	-212.323
21	312.939	224.81	-234.884
24	356.883	253.39	-252.809
27	417.72	330.474	-349.282
30	469.977	357.978	-355.92
33	557.859	405.523	-370.042
36	589.305	471.028	-348.443	Breakpoint 1 (right graph)
39	641.152	515.167	-324.599
42	698.125	562.732	-302.887
45	723.364	607.485	-253.22
48	767.586	662.19	-233.472
51	868.293	703.142	-163.924
54	859.368	771.411	-127.533
57	965.044	814.256	-71.948
60	1028.29	859.517	-46.3176
63	1080.77	904.537	-15.8463
66	1061.72	944.834	36.776
69	1082.97	979.941	90.1625
72	1125.29	1025.34	168.812
75	1138.67	1061.94	184.486
78	1234.22	1090.74	261.008
81	1264.4	1128.83	279.774
84	1309.05	1171.63	324.722
87	1438.68	1256.78	281.739	Breakpoint 2 (right graph)
90	1550.53	1348.51	231.126
93	1579.1	1394.19	192.152
96	1610.15	1471.83	160.711
99	1646.1	1558.69	121.68
102	1712.77	1645.45	38.6508
105	1797.63	1699.46	-5.16944
108	1827.12	1736.09	-26.9397
111	1885.75	1816.07	-69.4485
114	1938.53	1858.74	-137.64
117	2025.78	1889.09	-182.464
120	2075.23	1943.77	-265.858
123	2088.15	2006.53	-340.594
126	2135.33	2101.03	-378.227
129	2205.47	2130.32	-437.972
132	2262.33	2179.23	-461.715
135	2319.3	2224.29	-537.583
138	2397.89	2223.3	-549.855
141	2441.82	2306.05	-664.251
144	2477.55	2373.59	-665.202
147	2527.5	2446.24	-729.774
150	2595.42	2509.29	-789.45
153	2643.37	2514.39	-812.57
156	2724.13	2651.26	-851.896	Breakpoint 3 (right graph)
159	2796.03	2741.54	-808.228
162	2807.11	2857.87	-708.562
165	2897.4	2944.38	-682.858
168	2897.44	3014.66	-621.934
171	2960.27	3074.14	-609.305
174	3056.63	3082.49	-563.657
177	3115.74	3172.89	-459.56
180	3175.14	3268.18	-412.721

## Sheet: 3c
				Velocity (nm/s)
	FtsW-HT			iST-PBP1			HT-DivIB
Mean	15.0329			15.8696			16.0446
SD	4.11568			4.82907			5.09643
n	1223			151			900
Data points	15.39	Bin center	Rel. frequency	16.23	Bin center	Rel. frequency	20.53	Bin center	Rel. frequency
	18.41	2	0.00327065	26.03	2	0	19.38	2	0.01
	18.31	6	0.0449714	16.79	6	0.0860927	4.23	6	0.0522222
	12.66	10	0.171709	18.76	10	0.13245	18.83	10	0.156667
	19.95	14	0.357318	14.61	14	0.218543	40.22	14	0.242222
	17.22	18	0.326247	14.74	18	0.390728	16.46	18	0.344444
	15.4	22	0.0801308	19.78	22	0.152318	17.01	22	0.155556
	21.91	26	0.0106296	16.45	26	0.00662252	18.69	26	0.03
	13.93	30	0.00490597	22.85	30	0.013245	20.51	30	0.00444444
	16.84	34	0.000817661	15.5	34	0	15.03	34	0.00111111
	10.08	38	0	18.89	38	0	19.02	38	0.00111111
	19.91	42	0	14.58	42	0	15.74	42	0.00222222
	8.91			16.86			18.36
	22.14			14.62			19.57
	17.05			14.64			23.81
	5.32			18.27			12.6
	18.53			15.85			17.67
	19.57			21.66			21.5
	14.37			15.34			16.79
	20.36			14.62			10.73
	13.55			21.86			16.83
	14.03			6.44			22.64
	12.63			15.44			14.62
	17.32			17.35			18.68
	11.82			19.51			16.37
	11.74			13.1			16.14
	13.57			19.33			10.22
	19.79			19.11			8.35
	18.8			22.09			9.07
	18.95			21.01			14.91
	11.86			17.06			6.58
	25.58			19.42			21.8
	17.2			21.73			20.73
	15.62			18.42			3.37
	15.87			14.41			10.49
	15.11			16.5			6.76
	20.38			16.27			27.14
	23.87			16.29			12.64
	13.25			19.66			19.95
	27.24			10.98			15.06
	28.55			16.76			9.91
	20.81			11.68			14.8
	18.49			16.24			17
	13.98			20.45			28.35
	16.65			12.38			8.65
	16.03			17.55			15.7
	23.98			14.8			18.11
	14.11			11.8			31.17
	14.13			15.46			18.18
	28.92			16.84			15.48
	13.98			12.39			23.59
	13.92			13.19			24.97
	15.49			11.13			17.69
	16.06			5.13			8.02
	17.44			11.93			13.05
	19.64			16			18.35
	12.79			19.65			16.47
	15.46			16.68			11.74
	16.66			18.68			14.54
	21.47			18.69			14.88
	6.23			17.97			13.74
	16.79			15.65			17.55
	9.38			6.95			12.36
	11.57			28.45			17.93
	15.23			16.27			19.54
	13.74			20.43			10.18
	15.88			12.79			17.17
	16.77			13.65			13.86
	9.36			16.15			30.54
	11.03			14.3			32.48
	17.41			9.98			19.27
	17.95			19.15			18.85
	19.37			11.41			19.53
	14.81			6.87			23
	16.65			21.78			13.66
	15.21			16.25			13.41
	14.48			8			17.63
	22.36			11.02			18.5
	15.59			12			15.38
	16.42			16.59			25.44
	21.32			9.62			17.21
	17.27			7.31			16.22
	16.22			19.79			16.68
	14.93			10.57			16.4
	16.73			23.81			17.01
	8.49			16.94			15.12
	30.76			15.74			13.94
	10.16			19.67			20.7
	13.88			5.88			17.67
	13.35			16.15			17.32
	4.82			16.32			17.51
	7.32			20.78			39.68
	10.9			19.18			17.27
	11.89			16.16			22.95
	20.1			17.39			15.83
	15.22			20.99			21.79
	14.14			17.73			7.48
	9.86			7.63			18.27
	14.55			11.53			14.15
	9.94			17.63			15.71
	14.53			10.85			14.2
	4.22			18.23			25.71
	14.82			19.69			15.5
	21.05			8.31			20.52
	19.85			12.31			22.95
	17.16			15			11.24
	12.99			4.42			17.31
	18.1			10.75			16.75
	6.71			6.81			17.79
	18.42			18.11			18.5
	10.02			23.68			20.85
	10.42			22.49			3.74
	17.14			17.04			10.65
	19.64			20.88			15.44
	15.89			11			18.74
	15.2			18.71			9.69
	5.51			18.87			12.54
	24.36			21.23			19.39
	24.03			15.47			19.78
	11.86			15.57			25.15
	8.71			5.31			11.35
	29.39			18.25			14.06
	21.62			17.61			18.07
	15.97			4.38			13.94
	11.55			14.87			16.06
	18.52			12.83			19.33
	18.43			18.02			12.47
	34.41			28.98			15.75
	16.65			12.58			20.25
	15.21			16.27			17.16
	27.81			23.52			20.9
	13.84			15.72			18.31
	12.68			10.67			20.69
	16.49			9.26			25.2
	20.92			18.05			16.18
	13.51			21.66			15.82
	28.74			21.41			11.55
	19.99			7.84			16.76
	9.78			22.7			15.37
	22.82			9.65			13.31
	19.94			15.16			26.38
	15.38			6.41			18.28
	15.89			21.1			16.16
	18.57			16.32			13.29
	13.74			17.27			22.31
	4.72			21.79			24.17
	13.59			18.65			17.7
	13.43			18.8			11.39
	10.22			12.45			14.69
	18.28			10.84			4.63
	22.52			21.56			20.23
	13.18						15.66
	8.15						6.98
	22.84						20.94
	22.8						13.04
	3.53						25.4
	15.53						22.16
	17.46						8.32
	10.88						9.33
	16.89						10.93
	13.51						17.34
	27.33						21.24
	6.99						17.43
	11.63						19.14
	11.52						10.62
	17.59						18.03
	10.5						14.94
	18.88						18.74
	26.79						19.37
	14.61						15.56
	19.27						18.72
	16.34						2.61
	18.01						20.17
	12.99						14.93
	13.44						13.26
	11.89						8.93
	12.65						13.99
	9.39						14.79
	13.16						20.65
	16.17						16.29
	18.77						19.48
	5.25						14.07
	13.86						26.67
	16.82						19.84
	16.94						16.24
	16.82						16.18
	6.46						15.26
	11.52						16.73
	27.45						13.63
	16.08						13.1
	17.02						11.8
	14.08						16.85
	13.04						21.04
	11.73						18.89
	15.55						15.06
	16.19						21.64
	20.03						11.9
	14.42						15.65
	12.89						10
	12.53						18.18
	16.38						23
	16.42						8.72
	19.28						16.69
	10.19						8.75
	22.07						18.76
	20.66						8.52
	15.85						17.9
	13.65						19.66
	21.85						15.29
	13.09						12.85
	12.24						14.24
	13.65						12.09
	9.69						5.31
	30.78						19.85
	10.19						11.55
	12.95						18.78
	17.32						14.49
	15.4						21.25
	21.23						27.51
	21.4						31.5
	15.27						10.68
	18.47						10.12
	11						18.57
	14.78						19.8
	17.15						20.01
	16.17						20.2
	11.1						21.33
	15.81						24.15
	13.75						8.75
	17.23						18.24
	17.04						15.86
	17.63						14.44
	15.85						16.22
	16.91						10.48
	25.87						10.57
	12.29						8.14
	13.63						8.81
	7.13						14.14
	13.69						21.13
	25.27						20.04
	13.22						19.39
	18.83						9.74
	12.23						18.25
	14.23						19.28
	15.13						17.35
	11.92						15.68
	9.18						8.95
	11.28						14.66
	12.57						12.98
	19.04						15.07
	9.21						18.19
	12.26						18.49
	15.73						13.78
	16.24						22.99
	8.65						16.9
	10.79						6.09
	14.98						15.04
	16.76						14.48
	17.42						16.45
	18.67						17.47
	18.9						6.08
	17.08						15.84
	17.4						20.27
	9.8						11.95
	17.16						16.2
	20.9						20.31
	20.82						20.31
	15.2						19.26
	21.18						15.18
	17.31						19.39
	15.19						19.07
	15.43						16.3
	12.96						19.22
	18.98						13.09
	18.49						17.48
	15.17						22.25
	8						17.53
	9.79						20.97
	18.22						12.65
	14.53						18.34
	20.51						14.76
	15.45						14.38
	11.75						17.29
	16.35						13.72
	10.54						11.04
	17.66						23.98
	20.01						16.43
	7.26						22.16
	9.39						23.61
	22.27						16.09
	12.33						18.53
	17.65						23.14
	12.81						24.17
	13.7						24.36
	12.87						3.76
	15.51						15.76
	14.24						19.67
	12.75						15.77
	7.05						11.6
	13.51						18.86
	15.07						12.95
	15.72						19.41
	14.68						12.54
	9.33						19.17
	19.26						9.16
	10.7						5.73
	13.98						23.7
	15.13						16.72
	10.74						14.85
	18.08						14.25
	14.25						13.87
	10.46						15.12
	19.8						18.51
	16.67						16.95
	8.07						12.97
	17.11						8.21
	13.73						11.94
	17.03						21.5
	14.44						21.08
	15.81						11
	18.39						19.57
	16.69						20.88
	6.49						17.73
	12.29						16.78
	13.73						41.27
	13.21						14.66
	20.7						12.95
	10.01						23.68
	14.55						13.88
	12.3						17.72
	16.2						12.13
	16.8						11.92
	12.68						15.87
	13.72						16.38
	17.23						16.56
	14.2						11.7
	12.04						17.14
	16.2						22.76
	21.15						23.57
	15.28						8.84
	10.04						13.66
	19.6						11.72
	15.17						16.51
	15.67						16.08
	9.37						14.3
	18.08						8.57
	10.02						20.2
	12.2						17.26
	13.29						12.03
	6.38						19.29
	16.92						19.09
	14.29						15.09
	14.73						11.11
	13.36						16.78
	17.06						19.99
	20.17						19.98
	12.97						24.29
	14.52						8.99
	12.24						19.29
	13.19						9.01
	6.86						19.23
	9.57						11.88
	18.63						18.06
	15.09						18.84
	17.32						14.65
	14.91						19.22
	15.84						16.97
	8.88						8.62
	13.78						8.22
	5.41						9.29
	22.95						19.26
	18.76						10.89
	22.97						10.22
	11.96						16.34
	14.35						16.2
	16.85						20.94
	10.44						17.58
	15.9						11.49
	11.23						18.72
	20.55						12.46
	7.93						12.8
	15.08						21.06
	17.61						12.2
	13.6						11.28
	12.18						16.1
	18.5						18.27
	16.59						19.21
	18.86						18.61
	14.14						12.8
	20.55						18.92
	16.71						8.89
	15.11						11.32
	11.59						18.81
	13.48						23.79
	12.88						19.03
	18.11						9.45
	18.46						15.24
	15.76						13.42
	21.59						13.45
	13.41						20.46
	16.23						12
	18.02						5.6
	20.65						10.81
	8.58						14.71
	16.11						22.88
	17.28						11.27
	17.33						13.57
	17.12						12.7
	7.53						14.86
	9.58						10.24
	10.43						19.83
	6.67						16.19
	16.39						13.44
	16.38						11.78
	18.33						8.88
	7.82						16.91
	13.02						18.24
	10.36						14.01
	18.36						15.38
	16.99						21.84
	12.98						15.03
	3.41						22.24
	16.51						20.64
	16.07						14.34
	19.06						17.44
	14.67						18.81
	13.39						17.5
	16.07						9.3
	25.72						17.95
	10.78						15.53
	16.35						11.35
	16.99						18.12
	10.14						17.36
	17.53						15.32
	17.23						3.91
	20.5						24.89
	13.87						21
	13.89						18.3
	14.78						16.49
	17.21						17.47
	14.18						21.33
	22.16						13.51
	21.27						4.25
	7.31						9.17
	13.39						15.22
	18.03						15.9
	9.66						15.11
	11.84						16.25
	17.09						19.96
	19.08						7.36
	13.17						11.23
	14.97						17.2
	20.82						19
	16.36						11.45
	17.53						20.23
	18.08						18.23
	11.24						17.48
	15.83						17.54
	17.71						14.59
	11.93						17.84
	20.03						12.39
	18.9						20.48
	6.85						23.84
	19.13						12.32
	20.01						10.26
	17.57						10.31
	16.49						4.34
	14.1						18.7
	19.31						12.94
	14.89						12.52
	15.2						25.2
	5.91						18.65
	13.32						6.75
	17.65						17.28
	20.11						25.27
	20.56						5.64
	15.68						16.68
	21.54						21.71
	19.07						12.44
	20.74						15.26
	15.76						16.89
	13.93						19.36
	13.45						16.29
	12.29						9.05
	21.03						7.44
	21.52						19.64
	18.62						16.16
	16.72						16.7
	7.1						6.52
	17.25						20.19
	16.25						19.24
	14.74						19.05
	14.41						13.44
	7.27						18.94
	14.07						19.67
	18.76						8.18
	15.4						11.98
	15.41						17.46
	18.19						8.42
	19.98						9.68
	11.31						8.01
	17.73						21.07
	8.14						18.53
	10.53						12.41
	17.4						14.77
	10.57						21.95
	18.94						19.16
	8.92						16.13
	9.94						16.14
	16.6						22.03
	16.37						11.75
	16.49						7.85
	13.42						20.74
	16.55						15.49
	10.54						12.47
	14.87						14.47
	6.55						11.58
	11.49						16.19
	17.65						10.2
	15.44						7.06
	15.59						15.15
	7.91						18.16
	11.35						17.35
	7.06						9.88
	27.24						12.31
	9.32						18.48
	16.18						11.63
	16.57						14.12
	16.56						22.59
	21.44						18.7
	14.19						20.48
	13.91						20.85
	14.52						17.59
	21.39						18.3
	20.7						14.56
	10.08						14.42
	10.95						10.27
	7.93						6.02
	16.55						18.2
	6.2						19.92
	16.99						10.45
	14.79						27.25
	13.66						15.22
	17.16						18.66
	16.22						9.22
	23.51						14
	14.89						16.9
	17.32						3.47
	14.51						6.81
	17.32						8.28
	13.51						20.01
	18.81						21.61
	16.39						6.02
	10.45						22.29
	18.4						14.51
	18.93						21.43
	6.73						8.52
	6.37						21.87
	15.17						23.83
	16.67						16.53
	16.15						15.84
	14.61						17.46
	16.03						15.85
	18.6						19.25
	16.59						14.03
	15.27						9.01
	14.69						8.69
	10.63						9.18
	14.13						19.24
	17.79						5.39
	16.22						19.8
	8.39						23.14
	16.25						11.29
	18.65						17.75
	17.76						19.38
	11.94						19.99
	5.84						23.85
	14.02						10.67
	18.92						19.69
	15.85						23.04
	15.05						14.02
	14.62						17.68
	17.43						11.57
	13.15						3.37
	8.32						9.14
	14.59						11.15
	15.9						9.78
	21.53						14.76
	16.65						21.01
	18.47						17.03
	14.26						19.41
	15.26						19.35
	14.61						14.89
	14.39						24.18
	15.57						13.23
	14.58						24.84
	11.99						13.77
	16.98						11.44
	7.91						9.96
	16.44						19.57
	13.7						16.86
	13.02						18.1
	17.8						7.44
	17.16						26.39
	20.59						21.96
	11.2						7.59
	10.34						4.65
	16.99						19.54
	14.52						20.25
	12.77						17.65
	15.43						16.13
	13.95						17.44
	18.15						10.23
	20.42						2.83
	20.89						12.64
	13.36						11.57
	14.22						11.86
	13.06						10.53
	19.61						24.35
	14.4						11.97
	16.35						15.15
	14.64						17.57
	10.31						11.48
	14.75						12.02
	16.78						18.03
	8.44						6.73
	15.66						11.06
	18.28						17.5
	17.53						18.03
	21.22						17.42
	17.71						20.03
	12.67						23.04
	16.47						12.9
	9.18						20.64
	18.08						19.46
	8.44						19.71
	17.69						20.3
	18.86						13.88
	15.22						22.06
	15						21.02
	13.69						11.64
	8.45						19.88
	14.73						20.56
	17.91						11.01
	14.97						21.3
	14.97						6.67
	12.86						10.79
	15.24						15.97
	18.83						23.37
	20.33						16.35
	18.15						10.04
	15.77						8.93
	14.98						21.07
	1.63						14.34
	13.6						22.36
	14						23.91
	10.04						14.12
	12.87						19.16
	19.25						19.91
	8.92						11.59
	6.89						13.89
	12.89						18.69
	19.97						16.29
	13.06						17.8
	10.84						13.95
	15.09						23.18
	18.6						15.48
	18.87						20.98
	13.83						18.64
	15.73						24.14
	16.06						12.46
	15.62						17.15
	13.07						19.09
	11.5						9.61
	12.56						7.23
	19.4						13.65
	16.29						18.68
	12.37						19.15
	16.92						8.44
	8.75						15.77
	19.47						22.01
	13.91						18.39
	7.18						21.33
	15.47						16.29
	8.04						12.72
	21.37						8.86
	14.65						18.36
	15.57						15.2
	13.56						17.15
	15.36						21.41
	12.3						21.6
	9.19						10.58
	7.19						22.46
	10.56						16.04
	16.86						9.88
	18.72						15.02
	17.36						14.5
	17.04						11.61
	16.48						22.32
	9.51						9.67
	23.44						20.02
	16						15.36
	15.76						18.3
	9.65						17.67
	4.13						16.85
	14.95						18.39
	16.08						15.88
	12.51						19.02
	14.55						16.06
	10.81						21.75
	9.5						16.04
	10.87						17.57
	15.74						18.36
	16.17						18.58
	14.91						12.79
	14.21						18.33
	14.18						15.35
	11.26						11.06
	14.64						16.89
	5.46						19.72
	18.63						11.59
	13.52						18.77
	18.28						20.64
	17.55						16.2
	10.18						19.98
	8.48						17.55
	17.03						19.14
	15.46						18.5
	14.94						14.8
	11.96						20.44
	14.76						12.22
	14.29						14.16
	17.31						16.45
	11.73						6.57
	16.7						19.78
	22.5						6.47
	10.53						19.2
	9.9						12.18
	17.95						20.08
	16.52						8.17
	9.1						18.56
	22.01						8.93
	15.66						15.78
	8.99						15.3
	12.42						16.55
	12.22						22.08
	13.46						16.53
	16.17						14.71
	24.68						15.91
	13.65						20.75
	15.1						22.45
	16.95						17.5
	13.95						17.71
	18.54						15.91
	12.87						17.08
	17.76						13.9
	18						18.29
	16.06						5.23
	12.94						21.47
	21.24						6.18
	16.77						18.36
	17.62						19.09
	14						20.73
	17.24						13.42
	19.15						15.51
	12.29						15.44
	10.34						11.67
	14.68						15.23
	11.41						21.37
	13.05						13.43
	9.21						20.08
	16.78						11.21
	17.66						7.2
	13.83						17.19
	14.11						20.3
	10.28						19.53
	21.34						14.07
	8.1						12.78
	13.92						6.1
	7.88						20.52
	12.35						14.54
	15.6						4.58
	17.23						22.92
	22.57						17.49
	17.95						16.65
	13.61						21.68
	9.73						14.84
	14.03						26.43
	20.2						17.29
	16.92						23.37
	17.55						15.25
	13.99						22.22
	12.35						22.81
	15.6						17.46
	13.06						15.31
	17.4						6.21
	12.47						20.29
	15.04						15.4
	15.77						15.54
	6.08						21.19
	19.61						10.13
	19.64						16.84
	12.71						12.54
	10.98						19.54
	11.29						18.97
	17.33						14.43
	16.34						19.11
	15.68						18.87
	12.06						21.75
	12.92						25.09
	14.8						14.21
	12.39						22.11
	18.96						20.26
	15.77						16.18
	20.64						11.42
	15.92						10.67
	19.17						20.13
	13.16						18.21
	16.89						4.5
	13.15						14.5
	13.26						15.57
	13.22						18.57
	14.99						19.5
	19.78						13.26
	11.97						9.14
	16.4						16.84
	18.32						14.24
	17.7						16.31
	8.06						12.47
	16.22						21.58
	9.43						17.41
	17.33						15.29
	4.5						21.33
	13.76						19.28
	18.34						20.51
	12.38						5.7
	14.02						14.15
	12.65						15.42
	12.09						6.29
	23.09						18.48
	3.72						14.14
	10.95						3.55
	17.55						13.59
	15.82						5.94
	14.51						15.25
	15.07						15.89
	19.54						11.06
	18.63						13.37
	10.62						19.44
	9.75						9.33
	21.1						16.84
	10.98						15.09
	11.08						15.04
	15.05						17.97
	15.76						6.39
	15.42						19.82
	13.58						19.4
	14.99						14.01
	17.11						14.94
	17.75						19.71
	13.77						16
	11.83						20.91
	17.74						9.48
	22.44						10.82
	10.43						12.44
	21.94						19.04
	11.26						19.52
	15.17						21.59
	12.66						22.96
	9.02						10.75
	15.63						18.72
	16.73						13.17
	16.32						14.1
	18.81						19.35
	12.36						17.09
	16.73						24.29
	21.14						21.63
	16.87						19.91
	10.37						18.96
	12.94						16.77
	9.05						22.42
	9.55						18.17
	17.04						9.6
	16.49						15.53
	21.38						14.2
	8.15						15.95
	17.67						13.26
	17.12						14.57
	15.82						9.2
	21.62						19.72
	15.53						8.87
	12.63						7.31
	16.75						10.34
	9.34						18.86
	21.04						7.13
	15.51						20.61
	10.93						12.12
	18.57						19.47
	16.95						7.4
	16.25						6.5
	21.92
	18.91
	16.15
	21.1
	18.9
	20
	16.83
	15.3
	16.45
	11.66
	10.88
	6.38
	14.95
	8.66
	9.9
	13.72
	11.08
	17.87
	15.02
	16.11
	17.66
	21.97
	18.36
	14.63
	17.35
	21.19
	13.59
	14.68
	12.36
	17.03
	15.53
	16.4
	14.23
	13.09
	13.45
	19.75
	17.01
	20.33
	13.69
	17.57
	16.89
	9.39
	18.54
	16.49
	21.62
	15.53
	11.51
	15.93
	21.03
	19.01
	15.94
	13.6
	18.23
	16.21
	17.85
	16.98
	15.37
	11.63
	17.37
	13.63
	17.4
	12.7
	11.12
	16.07
	8.52
	14.24
	19.67
	16.22
	9.86
	15.21
	11.87
	17.15
	16.27
	14.22
	18.04
	17.6
	14.08
	19.56
	14.27
	16.2
	11.96
	17.93
	14.63
	14.7
	14.95
	14.01
	21.27
	18.68
	9.79
	13.06
	4.02
	18.86
	16.98
	16.8
	9.67
	9.79
	18.47
	15.78
	16.99
	21
	17.48
	10.14
	10.26
	16.93
	15.95
	9.17
	11.17
	14.84
	17.41
	16.95
	14.67
	9.91
	20.41
	16.99
	14.95
	17.62
	21.45
	15.88
	17.68
	14.35
	6.02
	15.77
	14.37
	16.31
	5.48
	18.27
	18.11
	14.32
	10.32
	20.12
	16.76
	10.72
	15.38
	13.27
	17.87
	11.81
	7.35
	11.31
	17.15
	16.94
	12.17
	6.81
	15.17
	15.68
	11.38
	19.43
	14.49
	13.59
	12.86
	15.54
	11.85
	20.41
	17.77
	14.11
	16.62
	15.08
	13.1
	15.07
	12.62
	10.27
	17.55
	4.19
	8.85
	16.4
	11.62
	18.2
	16.99
	17.46
	17.76
	17.54
	8.67
	17.46
	15.52
	10.18
	17.45
	17.45
	14.74
	12.57
	10.75
	15.9
	15.8
	17.03
	16.86
	12.01
	19.4
	16.34
	11.42
	11.45
	12.04
	12.53
	11.05
	18.07
	6.68
	12.97
	19.14
	20.54
	16.18
	22.25
	12.34
	14.62
	11.74
	17.92
	8.76
	9.2
	16.34
	15.25
	13.93
	14.3
	19.28
	16.66
	13.47
	19.14
	12.52
	11.38
	13.66
	17.99
	8.85
	9.3
	12.04
	18.24
	10.39
	15.51
	19.28
	12.22
	9.16
	17.8
	9.95
	14.24
	15.47
	14.07
	14.37
	15
	14.38
	16.92
	13.34
	14.88
	10.25
	11.07
	15.86
	17.13
	11.57
	17.5
	10.66
	14.12
	15.52
	12.17
	9.84
	13.65
	19.08
	9.19
	9.81
	17.56
	20.06
	13.16
	14.6
	9.9
	16.91
	17.04
	17.83
	14.03
	11.42
	14.52
	16.21
	16.34
	13.67
	15.37
	18.5
	16.63
	19.63
	12.27
	15.35
	11.35
	12.45
	10.96
	12.01
	13.01
	17.98
	18.42
	9.02
	7.97
	18.47
	15.6
	17.23
	12.81
	13.57
	17.15
	6.73
	18.21
	18.37
	15.11
	15.57
	20.15
	14.54
	15.08
	16.78
	11.38
	14.14
	18.09
	20.58
	18.21
	11.46
	14.75
	19.2
	13.07
	17.39
	12.66
	16.98
	17.24
	21.22
	7.59
	16.4
	12.13
	11.5
	11.22
	18.12
	14.89
	14.17
	11.76
	16.04
	11.81
	9.6
	14.84
	13.25
