# Supplementary material for: Cell constriction requires processive septal peptidoglycan synthase movement independent of FtsZ treadmilling in Staphylococcus aureus
Source: Nat Microbiol. 2024 Mar 13;9(4):1049–63. doi: 10.1038/s41564-024-01629-6 (PMC10994846; doi:10.1038/s41564-024-01629-6)
Supplement: Supplementary file 14 — Numerical source data for Fig. 4. [file 41564_2024_1629_MOESM14_ESM.xlsx]

## Sheet: 4a
				FtsW-HT velocity (nm/s)
	TSB 37°C			M9 37°C			TSB 30°C			TSB 25°C
Mean	14.6907			11.77			9.00255			6.37169
SD	3.76641			4.23977			3.59906			2.72399
n	621			300			537			384
Data points	34.41	Bin center	Rel. frequency	38.58	Bin center	Rel. frequency	36.23	Bin center	Rel. frequency	21.6	Bin center	Rel. frequency
	28.55	2	0.00322061	34.71	2	0.03	32.35	2	0.0502793	16.86	2	0.179688
	26.79	6	0.0386473	27.91	6	0.12	26.57	6	0.331471	15.38	6	0.617188
	24.36	10	0.180354	23.6	10	0.383333	25.23	10	0.500931	15.3	10	0.158854
	24.03	14	0.404187	21.93	14	0.373333	24.64	14	0.0875233	15.06	14	0.0390625
	23.87	18	0.307568	20.71	18	0.0666667	23.62	18	0.0130354	14.76	18	0.00260417
	23.51	22	0.057971	20.24	22	0.0166667	23.19	22	0.00744879	14.25	22	0.00260417
	21.94	26	0.00483092	20.05	26	0.00333333	21.78	26	0.00558659	14.02	26	0
	21.92	30	0.00161031	19.54	30	0	20.04	30	0	13.99	30	0
	21.85	34	0.00161031	19.27	34	0.00333333	18.13	34	0.0018622	13.19	34	0
	21.62	38	0	19.15	38	0.00333333	17.77	38	0.0018622	13.19	38	0
	21.62	42	0	19.02	42	0	17.71	42	0	13.01	42	0
	21.62			18.79			17.5			12.74
	21.54			17.98			17.38			12.64
	21.38			17.87			17.22			12.43
	21.37			17.54			17.14			12.11
	21.32			17.48			15.87			12.05
	21.27			17.46			15.76			11.92
	21.24			17.35			15.69			11.92
	21.23			17.29			15.41			11.55
	21.19			17.27			15.1			11.54
	21.18			17.08			14.83			11.09
	21.15			17.01			14.65			10.85
	21.14			16.47			14.46			10.76
	21.1			16.42			14.42			10.72
	21.05			16.37			14.17			10.67
	20.92			16.36			14.16			10.61
	20.82			16.3			13.95			10.5
	20.81			15.79			13.94			10.49
	20.74			15.74			13.7			10.23
	20.7			15.6			13.48			10.16
	20.7			15.49			13.44			10.11
	20.66			15.42			13.39			9.89
	20.5			15.32			13.32			9.87
	20.15			15.24			13.27			9.86
	20.12			15.08			13.2			9.79
	20.11			15.08			13.2			9.73
	20.1			15.06			13.18			9.72
	20.06			15.05			13.1			9.68
	20.03			15.04			13			9.58
	20.01			15.03			13			9.47
	19.98			14.88			12.95			9.44
	19.97			14.88			12.86			9.35
	19.95			14.82			12.85			9.32
	19.94			14.79			12.79			9.31
	19.79			14.78			12.78			9.29
	19.67			14.77			12.71			9.26
	19.64			14.69			12.6			9.25
	19.63			14.67			12.59			9.23
	19.61			14.66			12.57			9.08
	19.61			14.64			12.55			9.06
	19.6			14.59			12.49			9.04
	19.57			14.57			12.49			8.97
	19.47			14.57			12.49			8.97
	19.28			14.55			12.46			8.92
	19.28			14.49			12.38			8.91
	19.27			14.38			12.26			8.85
	19.26			14.37			12.26			8.79
	19.25			14.32			12.18			8.7
	19.15			14.31			12.13			8.66
	19.08			14.3			12.09			8.64
	19.08			14.27			12.07			8.62
	19.07			14.26			12.02			8.62
	18.95			14.24			11.98			8.58
	18.93			14.13			11.95			8.51
	18.91			14.12			11.91			8.4
	18.9			14.1			11.87			8.36
	18.88			14.08			11.83			8.34
	18.86			14.07			11.81			8.31
	18.83			14.02			11.8			8.3
	18.76			13.99			11.78			8.28
	18.72			13.97			11.76			8.24
	18.65			13.96			11.75			8.21
	18.63			13.87			11.74			8.19
	18.63			13.86			11.73			8.12
	18.63			13.78			11.72			8.1
	18.57			13.77			11.69			8.08
	18.57			13.76			11.65			8.04
	18.54			13.75			11.64			7.98
	18.53			13.75			11.63			7.91
	18.5			13.74			11.54			7.91
	18.49			13.73			11.52			7.9
	18.47			13.7			11.51			7.9
	18.46			13.7			11.5			7.9
	18.43			13.66			11.48			7.79
	18.41			13.58			11.39			7.78
	18.4			13.55			11.38			7.76
	18.36			13.48			11.34			7.76
	18.32			13.45			11.3			7.74
	18.28			13.41			11.29			7.71
	18.28			13.39			11.28			7.7
	18.24			13.37			11.21			7.7
	18.23			13.36			11.19			7.69
	18.22			13.3			11.16			7.67
	18.2			13.28			11.12			7.55
	18.19			13.25			11.12			7.53
	18.12			13.22			11.12			7.52
	18.11			13.21			11.11			7.5
	18.11			13.13			11.1			7.5
	18.08			13.13			11.05			7.42
	18.02			13.13			11.05			7.41
	18.01			13.11			11.02			7.4
	18			13.11			10.97			7.4
	17.99			13.08			10.96			7.33
	17.95			13.07			10.96			7.31
	17.95			13.04			10.96			7.29
	17.95			12.99			10.91			7.28
	17.91			12.98			10.86			7.28
	17.85			12.84			10.86			7.28
	17.77			12.83			10.84			7.25
	17.76			12.83			10.82			7.23
	17.75			12.78			10.8			7.2
	17.74			12.78			10.8			7.2
	17.71			12.78			10.78			7.18
	17.68			12.72			10.77			7.18
	17.66			12.68			10.77			7.17
	17.66			12.64			10.73			7.17
	17.65			12.62			10.72			7.15
	17.65			12.62			10.66			7.15
	17.6			12.61			10.66			7.15
	17.57			12.48			10.62			7.11
	17.56			12.45			10.62			7.1
	17.55			12.42			10.61			7.05
	17.55			12.42			10.6			7
	17.53			12.39			10.57			6.99
	17.5			12.36			10.52			6.96
	17.46			12.36			10.51			6.96
	17.46			12.35			10.5			6.95
	17.45			12.34			10.5			6.94
	17.43			12.3			10.49			6.93
	17.42			12.29			10.49			6.91
	17.41			12.28			10.46			6.9
	17.4			12.23			10.45			6.89
	17.4			12.23			10.43			6.88
	17.37			12.21			10.42			6.87
	17.36			12.18			10.41			6.86
	17.35			12.07			10.39			6.86
	17.33			12.04			10.38			6.85
	17.33			12.03			10.35			6.85
	17.32			12.01			10.35			6.82
	17.28			11.99			10.33			6.82
	17.27			11.94			10.33			6.8
	17.25			11.93			10.32			6.77
	17.24			11.93			10.32			6.77
	17.23			11.93			10.3			6.74
	17.23			11.82			10.29			6.74
	17.23			11.75			10.26			6.69
	17.23			11.74			10.25			6.69
	17.22			11.74			10.24			6.69
	17.2			11.73			10.23			6.68
	17.16			11.71			10.23			6.67
	17.16			11.67			10.21			6.66
	17.15			11.64			10.2			6.64
	17.15			11.63			10.18			6.64
	17.14			11.56			10.16			6.64
	17.12			11.51			10.16			6.62
	17.11			11.49			10.15			6.61
	17.11			11.47			10.14			6.59
	17.09			11.45			10.14			6.59
	17.08			11.44			10.14			6.58
	17.06			11.41			10.13			6.55
	17.04			11.4			10.12			6.55
	17.03			11.37			10.06			6.54
	17.03			11.37			10.05			6.52
	17.03			11.36			10.05			6.51
	16.99			11.33			10.02			6.49
	16.99			11.33			10			6.48
	16.95			11.3			9.98			6.47
	16.94			11.27			9.97			6.45
	16.93			11.26			9.95			6.43
	16.92			11.26			9.94			6.37
	16.92			11.24			9.93			6.37
	16.91			11.23			9.93			6.32
	16.91			11.22			9.89			6.32
	16.89			11.17			9.89			6.29
	16.89			11.11			9.88			6.29
	16.87			11.09			9.88			6.29
	16.83			11.08			9.87			6.28
	16.82			11.08			9.85			6.28
	16.8			11.05			9.85			6.27
	16.78			11.01			9.84			6.26
	16.76			11.01			9.82			6.25
	16.76			11			9.81			6.24
	16.73			10.99			9.8			6.21
	16.71			10.96			9.76			6.18
	16.69			10.92			9.73			6.18
	16.67			10.92			9.72			6.17
	16.66			10.89			9.72			6.16
	16.65			10.87			9.7			6.16
	16.65			10.87			9.69			6.12
	16.62			10.83			9.68			6.11
	16.59			10.79			9.66			6.11
	16.56			10.74			9.66			6.06
	16.55			10.68			9.65			6.06
	16.52			10.65			9.62			6.02
	16.49			10.62			9.62			6
	16.49			10.61			9.61			5.98
	16.49			10.59			9.59			5.97
	16.48			10.55			9.59			5.96
	16.47			10.52			9.58			5.93
	16.45			10.5			9.58			5.9
	16.42			10.44			9.58			5.89
	16.42			10.42			9.57			5.88
	16.4			10.42			9.55			5.85
	16.4			10.33			9.53			5.84
	16.39			10.33			9.5			5.83
	16.38			10.33			9.46			5.81
	16.35			10.28			9.46			5.81
	16.34			10.28			9.42			5.79
	16.34			10.25			9.4			5.78
	16.34			10.18			9.39			5.75
	16.32			10.15			9.38			5.73
	16.29			9.98			9.38			5.73
	16.27			9.96			9.38			5.73
	16.25			9.96			9.38			5.71
	16.25			9.95			9.36			5.71
	16.25			9.9			9.32			5.68
	16.22			9.81			9.31			5.65
	16.22			9.77			9.3			5.65
	16.22			9.77			9.28			5.63
	16.21			9.75			9.27			5.6
	16.19			9.63			9.26			5.6
	16.17			9.6			9.25			5.58
	16.17			9.59			9.25			5.58
	16.17			9.56			9.24			5.56
	16.11			9.49			9.23			5.55
	16.11			9.47			9.22			5.55
	16.08			9.43			9.22			5.54
	16.07			9.43			9.22			5.54
	16.06			9.39			9.21			5.54
	16.03			9.34			9.2			5.54
	16			9.31			9.19			5.5
	15.95			9.24			9.18			5.47
	15.94			9.23			9.17			5.47
	15.92			9.22			9.16			5.46
	15.9			9.17			9.14			5.44
	15.9			9.17			9.13			5.43
	15.86			9.15			9.13			5.42
	15.85			8.99			9.09			5.42
	15.85			8.8			9.05			5.41
	15.84			8.74			9.04			5.4
	15.82			8.72			9.03			5.4
	15.82			8.64			9.03			5.4
	15.81			8.63			9.02			5.35
	15.8			8.59			9.01			5.33
	15.78			8.47			9.01			5.29
	15.77			8.38			8.97			5.27
	15.77			8.38			8.96			5.24
	15.77			8.34			8.96			5.21
	15.76			8.24			8.96			5.18
	15.76			8.22			8.96			5.18
	15.76			8.22			8.95			5.18
	15.76			8.14			8.94			5.17
	15.68			8.05			8.94			5.17
	15.66			8.04			8.92			5.16
	15.63			7.99			8.9			5.13
	15.62			7.83			8.88			5.1
	15.6			7.72			8.87			5.05
	15.59			7.7			8.85			5.04
	15.57			7.62			8.85			5.03
	15.57			7.5			8.84			4.99
	15.57			7.49			8.82			4.98
	15.53			7.49			8.8			4.98
	15.53			7.46			8.8			4.98
	15.52			7.4			8.8			4.96
	15.51			7.32			8.79			4.93
	15.47			7.29			8.79			4.91
	15.46			7.29			8.77			4.91
	15.46			7.23			8.77			4.89
	15.45			7.1			8.76			4.89
	15.44			6.91			8.75			4.88
	15.43			6.84			8.74			4.87
	15.43			6.59			8.72			4.85
	15.42			6.56			8.7			4.83
	15.4			5.72			8.69			4.82
	15.4			5.67			8.68			4.8
	15.39			5.51			8.68			4.79
	15.38			5.5			8.67			4.78
	15.38			5.44			8.67			4.76
	15.37			5.39			8.65			4.75
	15.37			5.24			8.65			4.74
	15.36			5.12			8.65			4.73
	15.28			4.77			8.65			4.72
	15.27			4.69			8.65			4.72
	15.27			4.57			8.64			4.71
	15.26			4.4			8.61			4.7
	15.25			4.34			8.61			4.69
	15.24			4.32			8.61			4.66
	15.23			4.21			8.6			4.65
	15.21			4.12			8.6			4.62
	15.2			4.06			8.56			4.61
	15.2			3.95			8.56			4.61
	15.19			3.92			8.55			4.59
	15.17			3.66			8.54			4.57
	15.17			3.65			8.53			4.46
	15.17			3.57			8.52			4.44
	15.17			3.32			8.51			4.39
	15.13			2.92			8.5			4.37
	15.13			2.76			8.48			4.35
	15.11			2.28			8.46			4.34
	15.11						8.46			4.26
	15.1						8.44			4.25
	15.09						8.44			4.25
	15.09						8.43			4.16
	15.08						8.42			4.16
	15.05						8.41			4.15
	15.05						8.4			4.15
	15.04						8.39			4.14
	15						8.36			4.1
	15						8.36			4.1
	14.99						8.31			4.04
	14.99						8.29			4.04
	14.97						8.28			4.03
	14.95						8.27			4.01
	14.94						8.25			4
	14.93						8.24			3.99
	14.91						8.24			3.94
	14.91						8.22			3.92
	14.89						8.21			3.89
	14.88						8.18			3.89
	14.87						8.17			3.87
	14.84						8.16			3.86
	14.82						8.15			3.84
	14.81						8.14			3.82
	14.76						8.12			3.82
	14.75						8.12			3.82
	14.73						8.09			3.81
	14.73						8.09			3.78
	14.69						8.03			3.77
	14.68						8.03			3.77
	14.68						8.01			3.73
	14.67						8			3.73
	14.67						7.98			3.72
	14.64						7.98			3.69
	14.64						7.97			3.65
	14.63						7.97			3.55
	14.61						7.97			3.54
	14.59						7.96			3.54
	14.55						7.96			3.5
	14.55						7.96			3.49
	14.54						7.95			3.48
	14.53						7.94			3.44
	14.52						7.94			3.37
	14.52						7.92			3.33
	14.51						7.91			3.33
	14.48						7.9			3.32
	14.42						7.86			3.31
	14.41						7.83			3.29
	14.37						7.82			3.28
	14.37						7.78			3.28
	14.35						7.78			3.15
	14.35						7.77			3.09
	14.32						7.77			3.03
	14.27						7.76			3.01
	14.25						7.75			3.01
	14.24						7.7			2.94
	14.24						7.69			2.9
	14.18						7.69			2.9
	14.17						7.67			2.87
	14.14						7.67			2.84
	14.14						7.66			2.82
	14.13						7.65			2.8
	14.12						7.64			2.79
	14.08						7.64			2.78
	14.07						7.63			2.74
	14.07						7.63			2.74
	14.03						7.59			2.56
	14.03						7.58			2.52
	14.02						7.56			2.44
	14.02						7.56			2.37
	13.99						7.55			2.36
	13.98						7.55			2.32
	13.98						7.55			2.26
	13.95						7.53			2.25
	13.93						7.53			2.22
	13.93						7.51			2.14
	13.92						7.5			2.1
	13.91						7.49			2.09
	13.89						7.48			2.07
	13.86						7.42			2
	13.83						7.41			2
	13.77						7.39			1.97
	13.76						7.35			1.83
	13.74						7.35			1.6
	13.74						7.35
	13.73						7.28
	13.72						7.28
	13.72						7.28
	13.7						7.27
	13.7						7.27
	13.69						7.25
	13.69						7.25
	13.67						7.24
	13.66						7.24
	13.66						7.21
	13.65						7.2
	13.65						7.19
	13.63						7.16
	13.61						7.13
	13.6						7.11
	13.6						7.09
	13.6						7.03
	13.59						7.01
	13.59						7
	13.58						6.99
	13.57						6.91
	13.56						6.87
	13.51						6.86
	13.51						6.82
	13.51						6.82
	13.51						6.81
	13.48						6.77
	13.47						6.74
	13.46						6.68
	13.44						6.67
	13.39						6.67
	13.36						6.67
	13.36						6.64
	13.29						6.64
	13.27						6.61
	13.26						6.6
	13.25						6.54
	13.22						6.53
	13.19						6.51
	13.17						6.49
	13.16						6.48
	13.16						6.45
	13.16						6.45
	13.15						6.38
	13.1						6.38
	13.09						6.37
	13.06						6.36
	13.06						6.32
	13.06						6.32
	13.06						6.3
	13.05						6.3
	13.04						6.27
	13.02						6.26
	13.01						6.24
	12.99						6.23
	12.97						6.22
	12.95						6.14
	12.94						6.14
	12.92						6.12
	12.88						6.1
	12.87						6.06
	12.87						6.05
	12.87						6.05
	12.77						6.04
	12.71						5.99
	12.7						5.97
	12.65						5.95
	12.63						5.91
	12.62						5.88
	12.57						5.88
	12.53						5.87
	12.52						5.87
	12.51						5.87
	12.47						5.86
	12.45						5.84
	12.39						5.84
	12.37						5.82
	12.36						5.81
	12.35						5.79
	12.35						5.77
	12.34						5.72
	12.3						5.69
	12.29						5.64
	12.26						5.59
	12.24						5.52
	12.24						5.51
	12.23						5.49
	12.22						5.49
	12.22						5.45
	12.2						5.44
	12.18						5.43
	12.17						5.43
	12.13						5.4
	12.06						5.27
	12.04						5.24
	12.04						5.22
	12.01						5.2
	12.01						5.16
	11.99						5.16
	11.96						5.15
	11.89						5.13
	11.87						5.11
	11.86						5.11
	11.86						5.1
	11.85						5.09
	11.81						4.98
	11.75						4.96
	11.74						4.91
	11.73						4.87
	11.63						4.82
	11.62						4.81
	11.59						4.8
	11.55						4.79
	11.51						4.73
	11.5						4.59
	11.5						4.59
	11.45						4.57
	11.42						4.56
	11.41						4.47
	11.38						4.29
	11.38						4.12
	11.35						4.1
	11.35						4.07
	11.31						4.05
	11.29						4.02
	11.28						3.92
	11.26						3.77
	11.26						3.77
	11.24						3.68
	11.23						3.67
	11.2						3.67
	11.12						3.65
	11.1						3.64
	11.08						3.59
	11.03						3.54
	10.98						3.47
	10.95						3.45
	10.95						3.4
	10.9						3.39
	10.84						3.29
	10.81						3.2
	10.79						3.17
	10.66						3.01
	10.54						2.96
	10.53						2.83
	10.46						2.77
	10.44						2.72
	10.43						2.69
	10.42						2.57
	10.36						2.54
	10.34						2.38
	10.34						1.14
	10.32
	10.31
	10.28
	10.27
	10.26
	10.22
	10.19
	10.19
	10.08
	10.08
	10.04
	10.04
	10.02
	10.01
	9.94
	9.9
	9.86
	9.84
	9.81
	9.8
	9.79
	9.79
	9.79
	9.75
	9.73
	9.66
	9.65
	9.6
	9.57
	9.55
	9.39
	9.39
	9.39
	9.34
	9.33
	9.24
	9.21
	9.21
	9.18
	9.18
	9.17
	9.05
	9.02
	9.02
	8.99
	8.85
	8.76
	8.71
	8.67
	8.66
	8.65
	8.58
	8.48
	8.32
	8.14
	8.1
	8.06
	8
	7.93
	7.82
	7.59
	7.35
	7.26
	7.19
	7.1
	7.06
	7.05
	6.86
	6.73
	6.71
	6.68
	6.38
	6.2
	6.02
	5.91
	5.84
	5.68
	5.46
	5.41
	5.32
	4.19
	4.13
	3.72
	3.41

## Sheet: 4b
				HT-DivIB velocity (nm/s)
	TSB 37°C			M9 37°C			TSB 30°C			TSB 25°C
Mean	15.5733			11.9885			9.90034			6.48558
SD	5.10733			4.27546			4.02099			2.80448
n	412			65			742			206
Data points	40.22	Bin center	Rel. frequency	28.56	Bin center	Rel. frequency	43.77	Bin center	Rel. frequency	17.14	Bin center	Rel. frequency
	39.68	2	0.00728155	24.01	2	0.0153846	37.51	2	0.032345	15.5	2	0.194175
	31.17	6	0.0679612	17.63	6	0.123077	35.74	6	0.278976	14.69	6	0.543689
	26.67	10	0.174757	17.18	10	0.384615	28.31	10	0.471698	14.37	10	0.223301
	25.71	14	0.235437	17.02	14	0.323077	27.48	14	0.160377	13.64	14	0.0339806
	25.4	18	0.351942	16.86	18	0.123077	27.27	18	0.0431267	13.62	18	0.00485437
	25.27	22	0.133495	16.62	22	0	23.85	22	0.00539084	13.16	22	0
	25.2	26	0.0218447	16.46	26	0.0153846	21.42	26	0.00269542	13.01	26	0
	25.2	30	0.00242718	16.35	30	0.0153846	21	30	0.00134771	11.72	30	0
	25.09	34	0	16.21	34	0	20.35	34	0.00134771	11.57	34	0
	24.29	38	0.00242718	15.89	38	0	19.9	38	0.00134771	11.35	38	0
	24.18	42	0.00242718	15.68	42	0	19.85	42	0.00134771	11.12	42	0
	23.98			15.37			19.73			11.12
	23.83			15.01			19.4			10.97
	23.81			14.87			19.29			10.71
	23.37			14.3			19.19			10.66
	23.14			13.75			19.17			10.12
	23.04			13.62			19.14			10
	23			13.52			18.7			9.79
	22.95			13.51			18.49			9.75
	22.92			13.47			18.46			9.7
	22.46			13.37			18.35			9.67
	22.36			13.02			18.34			9.48
	22.22			12.94			18.26			9.46
	22.08			12.83			18.08			9.2
	22.01			12.53			18			9.1
	21.95			12.49			17.9			9.08
	21.87			12.45			17.3			9.01
	21.8			12.3			17.21			8.83
	21.75			12.24			17.19			8.82
	21.75			12.1			16.81			8.8
	21.71			11.95			16.78			8.79
	21.68			11.89			16.61			8.75
	21.63			11.77			16.59			8.71
	21.37			11.54			16.58			8.65
	21.33			11.52			16.38			8.55
	21.13			11.37			16.31			8.55
	21.08			11.34			16.27			8.5
	21.07			11.15			16.07			8.49
	21.07			11.14			16.02			8.45
	21.06			10.72			16			8.42
	21			10.59			16			8.41
	20.97			10.2			15.96			8.39
	20.91			10.09			15.95			8.35
	20.9			9.97			15.93			8.26
	20.75			9.76			15.9			8.26
	20.74			9.65			15.58			8.23
	20.73			9.5			15.57			8.22
	20.7			9.49			15.55			8.2
	20.64			9.23			15.5			8.17
	20.56			9.15			15.24			8.11
	20.52			8.88			15.04			8.04
	20.51			8.5			14.93			8.04
	20.51			8.26			14.89			8
	20.48			8.15			14.87			7.96
	20.46			8.12			14.86			7.87
	20.44			7.93			14.86			7.82
	20.31			7.35			14.77			7.81
	20.3			7.13			14.75			7.8
	20.3			6.82			14.73			7.78
	20.29			6.28			14.73			7.75
	20.26			6.14			14.71			7.72
	20.23			5.11			14.68			7.55
	20.23			4.85			14.65			7.55
	20.08			1.55			14.63			7.54
	20.01						14.3			7.52
	20.01						14.24			7.5
	19.95						14.22			7.47
	19.92						14.18			7.46
	19.91						14.17			7.46
	19.85						14.15			7.46
	19.84						14.1			7.41
	19.83						14.08			7.4
	19.8						14.06			7.38
	19.8						13.99			7.38
	19.78						13.99			7.37
	19.69						13.95			7.36
	19.67						13.92			7.34
	19.66						13.87			7.29
	19.57						13.87			7.26
	19.53						13.83			7.17
	19.52						13.81			7.15
	19.5						13.76			7.15
	19.44						13.72			7.14
	19.41						13.69			7.14
	19.41						13.66			7.11
	19.39						13.6			7.09
	19.39						13.52			6.95
	19.37						13.5			6.9
	19.35						13.49			6.86
	19.35						13.47			6.81
	19.33						13.45			6.8
	19.29						13.41			6.77
	19.29						13.36			6.74
	19.28						13.32			6.7
	19.26						13.32			6.68
	19.24						13.31			6.67
	19.23						13.31			6.65
	19.22						13.3			6.57
	19.17						13.29			6.57
	19.14						13.28			6.55
	19.05						13.26			6.5
	19.02						13.23			6.49
	19.02						13.23			6.49
	18.97						13.22			6.42
	18.96						13.17			6.38
	18.94						13.1			6.35
	18.89						13.1			6.31
	18.87						13.1			6.29
	18.86						13.09			6.27
	18.86						13.09			6.26
	18.85						13.09			6.22
	18.81						13.06			6.13
	18.81						13.05			6.1
	18.77						13.02			6.05
	18.72						13.02			6.02
	18.7						12.96			5.99
	18.68						12.95			5.98
	18.66						12.94			5.97
	18.64						12.91			5.95
	18.56						12.9			5.94
	18.53						12.9			5.89
	18.5						12.9			5.86
	18.48						12.89			5.84
	18.39						12.87			5.8
	18.39						12.86			5.61
	18.36						12.84			5.55
	18.35						12.83			5.48
	18.33						12.79			5.39
	18.3						12.77			5.32
	18.3						12.75			5.3
	18.28						12.74			5.26
	18.27						12.72			5.19
	18.25						12.72			5.14
	18.24						12.66			5.13
	18.24						12.65			5.09
	18.23						12.64			5.08
	18.19						12.61			5.08
	18.18						12.59			5.04
	18.16						12.58			5.03
	18.11						12.55			4.99
	18.1						12.54			4.99
	18.06						12.49			4.99
	18.03						12.47			4.98
	17.95						12.41			4.93
	17.93						12.38			4.86
	17.84						12.36			4.84
	17.8						12.35			4.81
	17.79						12.35			4.77
	17.75						12.34			4.74
	17.71						12.31			4.62
	17.69						12.26			4.61
	17.67						12.25			4.53
	17.67						12.21			4.49
	17.65						12.18			4.42
	17.57						12.14			4.42
	17.55						12.12			4.4
	17.55						12.11			4.27
	17.53						12.09			4.27
	17.5						12.02			4.21
	17.49						12.02			4.21
	17.48						11.98			4.19
	17.46						11.98			4.17
	17.46						11.94			4
	17.44						11.94			4
	17.35						11.92			4
	17.34						11.91			3.97
	17.31						11.9			3.95
	17.29						11.9			3.8
	17.26						11.87			3.68
	17.16						11.87			3.63
	17.09						11.86			3.6
	17						11.85			3.6
	16.97						11.84			3.5
	16.95						11.8			3.41
	16.91						11.79			3.4
	16.9						11.77			3.35
	16.89						11.76			3.34
	16.86						11.76			3.31
	16.85						11.74			3.3
	16.84						11.72			3.25
	16.84						11.72			3.14
	16.83						11.72			3.11
	16.79						11.72			3.08
	16.78						11.71			3.04
	16.78						11.7			2.9
	16.76						11.69			2.85
	16.75						11.67			2.85
	16.73						11.64			2.8
	16.72						11.61			2.8
	16.69						11.59			2.73
	16.65						11.55			2.59
	16.53						11.53			2.53
	16.47						11.53			2.49
	16.45						11.52			2.42
	16.45						11.5			2.38
	16.37						11.46			2.33
	16.35						11.46			2.32
	16.29						11.42			2.24
	16.25						11.41			2.17
	16.24						11.4			2.13
	16.22						11.4			2.03
	16.2						11.39			1.82
	16.2						11.38			1.67
	16.2						11.38			1.49
	16.18						11.38			1.05
	16.16						11.38
	16.13						11.37
	16.1						11.35
	16.06						11.33
	16.04						11.33
	16.04						11.3
	15.97						11.29
	15.95						11.29
	15.91						11.28
	15.91						11.27
	15.87						11.27
	15.84						11.27
	15.84						11.25
	15.83						11.25
	15.77						11.25
	15.76						11.23
	15.75						11.23
	15.68						11.22
	15.66						11.22
	15.56						11.21
	15.51						11.2
	15.49						11.19
	15.44						11.16
	15.44						11.12
	15.42						11.11
	15.4						11.11
	15.37						11.09
	15.32						11.09
	15.3						11.08
	15.25						11.06
	15.24						11.03
	15.2						10.99
	15.18						10.99
	15.04						10.98
	15.02						10.98
	14.91						10.98
	14.89						10.97
	14.88						10.96
	14.85						10.96
	14.84						10.93
	14.79						10.93
	14.76						10.91
	14.76						10.89
	14.71						10.88
	14.71						10.86
	14.66						10.85
	14.65						10.82
	14.62						10.8
	14.56						10.8
	14.54						10.75
	14.5						10.74
	14.48						10.72
	14.43						10.71
	14.34						10.71
	14.24						10.7
	14.2						10.69
	14.15						10.69
	14.15						10.68
	14.03						10.67
	14.02						10.67
	14.01						10.65
	14						10.65
	13.99						10.65
	13.94						10.64
	13.94						10.6
	13.9						10.6
	13.88						10.58
	13.78						10.56
	13.66						10.55
	13.66						10.55
	13.57						10.55
	13.51						10.52
	13.45						10.52
	13.43						10.52
	13.41						10.51
	13.29						10.5
	13.26						10.48
	13.26						10.47
	13.26						10.47
	13.17						10.46
	13.09						10.45
	12.97						10.44
	12.94						10.44
	12.85						10.43
	12.8						10.42
	12.79						10.42
	12.72						10.41
	12.7						10.41
	12.65						10.39
	12.64						10.39
	12.6						10.39
	12.54						10.38
	12.54						10.37
	12.52						10.3
	12.47						10.3
	12.46						10.28
	12.41						10.26
	12.39						10.23
	12.22						10.2
	12.13						10.18
	12.12						10.18
	12.12						10.17
	12.09						10.15
	11.98						10.13
	11.95						10.13
	11.92						10.11
	11.67						10.1
	11.63						10.06
	11.61						10.06
	11.59						10.05
	11.57						10.02
	11.55						10.01
	11.55						10
	11.48						9.98
	11.35						9.98
	11.28						9.98
	11.24						9.97
	11.21						9.96
	11.15						9.96
	11.06						9.93
	11.06						9.92
	11						9.91
	10.93						9.91
	10.89						9.91
	10.82						9.9
	10.81						9.88
	10.73						9.88
	10.68						9.87
	10.67						9.87
	10.67						9.87
	10.62						9.84
	10.58						9.84
	10.53						9.84
	10.49						9.8
	10.45						9.8
	10.34						9.79
	10.34						9.79
	10.26						9.73
	10.22						9.72
	10.18						9.72
	10.13						9.71
	10.12						9.71
	10.04						9.7
	9.91						9.69
	9.88						9.65
	9.78						9.65
	9.69						9.63
	9.68						9.63
	9.61						9.62
	9.48						9.61
	9.45						9.61
	9.33						9.6
	9.3						9.6
	9.29						9.6
	9.22						9.59
	9.2						9.57
	9.16						9.57
	9.14						9.52
	9.14						9.51
	9.07						9.51
	9.05						9.5
	9.01						9.47
	9.01						9.44
	8.95						9.44
	8.93						9.44
	8.93						9.43
	8.93						9.39
	8.87						9.39
	8.81						9.38
	8.75						9.38
	8.72						9.37
	8.69						9.37
	8.28						9.37
	8.22						9.33
	8.14						9.32
	7.59						9.31
	7.48						9.3
	7.44						9.29
	7.31						9.28
	7.2						9.27
	7.06						9.24
	6.81						9.24
	6.76						9.22
	6.67						9.22
	6.58						9.21
	6.57						9.2
	6.47						9.19
	6.29						9.19
	6.21						9.19
	6.18						9.18
	6.1						9.17
	6.08						9.13
	6.02						9.12
	5.94						9.12
	5.73						9.09
	5.7						9.08
	5.64						9.07
	5.39						9.07
	5.23						9.06
	4.58						9.05
	4.5						9.05
	4.34						9.04
	4.25						9.03
	3.91						9.03
	3.76						9.03
	3.37						9.02
							9.01
							9
							9
							8.99
							8.99
							8.98
							8.97
							8.97
							8.96
							8.95
							8.94
							8.94
							8.94
							8.93
							8.93
							8.92
							8.9
							8.9
							8.89
							8.89
							8.88
							8.87
							8.87
							8.87
							8.86
							8.85
							8.85
							8.85
							8.85
							8.84
							8.83
							8.82
							8.81
							8.79
							8.78
							8.78
							8.76
							8.75
							8.73
							8.72
							8.7
							8.68
							8.68
							8.67
							8.67
							8.63
							8.62
							8.61
							8.6
							8.6
							8.59
							8.59
							8.58
							8.58
							8.57
							8.52
							8.5
							8.5
							8.5
							8.49
							8.49
							8.48
							8.47
							8.46
							8.46
							8.45
							8.44
							8.41
							8.41
							8.4
							8.39
							8.38
							8.38
							8.37
							8.35
							8.35
							8.33
							8.31
							8.29
							8.29
							8.29
							8.29
							8.27
							8.25
							8.24
							8.18
							8.17
							8.15
							8.14
							8.13
							8.13
							8.11
							8.1
							8.1
							8.08
							8.08
							8.06
							8.02
							8
							7.96
							7.96
							7.94
							7.9
							7.89
							7.88
							7.88
							7.87
							7.87
							7.84
							7.84
							7.83
							7.82
							7.82
							7.82
							7.82
							7.8
							7.79
							7.79
							7.79
							7.76
							7.74
							7.71
							7.71
							7.71
							7.7
							7.7
							7.68
							7.67
							7.67
							7.67
							7.66
							7.63
							7.62
							7.61
							7.61
							7.61
							7.59
							7.59
							7.59
							7.56
							7.56
							7.55
							7.54
							7.53
							7.53
							7.53
							7.52
							7.51
							7.51
							7.5
							7.48
							7.48
							7.45
							7.45
							7.44
							7.41
							7.4
							7.4
							7.4
							7.38
							7.37
							7.37
							7.35
							7.35
							7.34
							7.34
							7.34
							7.32
							7.32
							7.29
							7.26
							7.26
							7.23
							7.23
							7.19
							7.19
							7.18
							7.16
							7.13
							7.1
							7.05
							7.02
							7.02
							7
							6.97
							6.96
							6.94
							6.94
							6.93
							6.93
							6.92
							6.92
							6.91
							6.89
							6.86
							6.84
							6.84
							6.82
							6.79
							6.75
							6.75
							6.71
							6.69
							6.67
							6.66
							6.66
							6.65
							6.64
							6.64
							6.62
							6.57
							6.55
							6.53
							6.52
							6.47
							6.44
							6.42
							6.4
							6.4
							6.4
							6.35
							6.33
							6.32
							6.3
							6.26
							6.25
							6.23
							6.23
							6.16
							6.15
							6.14
							6.11
							6.06
							6.03
							5.99
							5.93
							5.88
							5.87
							5.86
							5.84
							5.83
							5.82
							5.82
							5.81
							5.81
							5.81
							5.78
							5.78
							5.72
							5.72
							5.65
							5.6
							5.59
							5.59
							5.55
							5.53
							5.52
							5.51
							5.5
							5.46
							5.44
							5.35
							5.33
							5.27
							5.26
							5.24
							5.23
							5.23
							5.21
							5.1
							5.07
							5.05
							5.05
							5.04
							5.02
							5.02
							4.92
							4.9
							4.89
							4.89
							4.88
							4.87
							4.87
							4.87
							4.83
							4.82
							4.79
							4.74
							4.73
							4.71
							4.67
							4.66
							4.54
							4.48
							4.47
							4.43
							4.42
							4.39
							4.32
							4.18
							4.15
							4.14
							4.12
							4.1
							4.09
							4.08
							3.98
							3.95
							3.93
							3.87
							3.84
							3.81
							3.77
							3.76
							3.73
							3.67
							3.65
							3.63
							3.38
							3.37
							3.36
							3.12
							3.04
							2.94
							2.73
							2.48
							2.32
							2.32
							2.01
							1.38

## Sheet: 4c
		JE2 EzrA-sGFP growth curves
		TSB 37°C
Time (min)	OD600 (1)	OD600 (2)	OD600 (3)	Mean	SD	n
0	0.009	0.01	0.01	0.00966667	0.00057735	3
20	0.01	0.011	0.01	0.0103333	0.00057735	3
40	0.014	0.013	0.013	0.0133333	0.00057735	3
60	0.021	0.021	0.02	0.0206667	0.00057735	3
80	0.042	0.04	0.038	0.04	0.002	3
100	0.08	0.076	0.073	0.0763333	0.00351188	3
120	0.156	0.149	0.142	0.149	0.007	3
140	0.292	0.278	0.273	0.281	0.00984886	3
160	0.523	0.494	0.489	0.502	0.0183576	3
180	0.942	0.898	0.892	0.910667	0.0273008	3
200	1.336	1.292	1.288	1.30533	0.0266333	3
220	1.892	1.832	1.78	1.83467	0.0560476	3
240	2.136	2.104	2.036	2.092	0.0510686	3
260	2.476	2.548	2.516	2.51333	0.036074	3
280	3.34	3.268	3.34	3.316	0.0415692	3
300	4.432	4.536	4.4	4.456	0.0711056	3
320	5.24	5.28	5.31	5.27667	0.0351188	3
340	6.01	6.15	6.3	6.15333	0.145029	3
360	6.46	6.6	6.63	6.56333	0.0907377	3
		M9 37°C
Time (min)	OD600 (1)	OD600 (2)	OD600 (3)	Mean	SD	n
0	0.011	0.011	0.011	0.011	2.12459e-18	3
20	0.007	0.009	0.007	0.00766667	0.0011547	3
40	0.006	0.008	0.007	0.007	0.001	3
60	0.006	0.011	0.008	0.00833333	0.00251661	3
80	0.006	0.011	0.007	0.008	0.00264575	3
100	0.007	0.015	0.008	0.01	0.0043589	3
120	0.008	0.018	0.009	0.0116667	0.00550757	3
140	0.011	0.024	0.011	0.0153333	0.00750555	3
160	0.02	0.047	0.016	0.0276667	0.0168622	3
180	0.067	0.097	0.059	0.0743333	0.0200333	3
200	0.132	0.183	0.12	0.145	0.0334515	3
220	0.221	0.294	0.222	0.245667	0.0418609	3
240	0.355	0.432	0.352	0.379667	0.0453468	3
260	0.517	0.613	0.523	0.551	0.0537773	3
280	0.698	0.813	0.701	0.737333	0.0655464	3
300	0.972	1.18	0.988	1.04667	0.115747	3
320	1.196	1.388	1.19	1.258	0.112623	3
340	1.8	1.86	1.72	1.79333	0.0702377	3
360	1.84	2.17	2.1	2.03667	0.173877	3
		TSB 30°C
Time (min)	OD600 (1)	OD600 (2)	OD600 (3)	Mean	SD	n
0	0.01	0.009	0.009	0.00933333	0.00057735	3
30	0.012	0.013	0.012	0.0123333	0.00057735	3
60	0.018	0.019	0.02	0.019	0.001	3
90	0.031	0.032	0.033	0.032	0.001	3
120	0.056	0.058	0.061	0.0583333	0.00251661	3
150	0.102	0.107	0.111	0.106667	0.00450925	3
180	0.186	0.197	0.203	0.195333	0.00862168	3
210	0.334	0.353	0.362	0.349667	0.0142945	3
240	0.553	0.578	0.587	0.572667	0.0176163	3
270	0.779	0.803	0.812	0.798	0.0170587	3
300	1.178	1.188	1.162	1.176	0.0131149	3
330	1.518	1.54	1.552	1.53667	0.0172434	3
360	2.184	2.228	2.356	2.256	0.0893532	3
390	3.04	3.07	3.18	3.09667	0.0737111	3
420	3.79	3.73	3.82	3.78	0.0458258	3
450	4.39	4.36	4.36	4.37	0.0173205	3
480	5.26	5.3	5.3	5.28667	0.023094	3
510	6.02	6.19	6.1	6.10333	0.085049	3
540	6.9	6.97	7.05	6.97333	0.0750555	3
570	7.62	7.44	7.42	7.49333	0.110151	3
600	7.56	7.48	7.51	7.51667	0.0404145	3
630	8.13	8.01	8.05	8.06333	0.061101	3
		TSB 25°C
Time (min)	OD600 (1)	OD600 (2)	OD600 (3)	Mean	SD	n
0	0.011	0.011	0.011	0.011	2.12459e-18	3
40	0.015	0.014	0.015	0.0146667	0.00057735	3
80	0.019	0.02	0.02	0.0196667	0.00057735	3
120	0.028	0.03	0.028	0.0286667	0.0011547	3
160	0.043	0.048	0.045	0.0453333	0.00251661	3
200	0.067	0.077	0.072	0.072	0.005	3
240	0.111	0.126	0.119	0.118667	0.00750555	3
280	0.172	0.191	0.182	0.181667	0.00950438	3
320	0.253	0.277	0.267	0.265667	0.0120554	3
360	0.359	0.384	0.376	0.373	0.0127671	3
400	0.488	0.516	0.508	0.504	0.0144222	3
440	0.619	0.648	0.64	0.635667	0.0149778	3
480	0.748	0.788	0.777	0.771	0.020664	3
520	1.016	0.98	1.014	1.00333	0.020232	3
560	1.244	1.348	1.256	1.28267	0.0568976	3
600	1.42	1.464	1.46	1.448	0.0243311	3

## Sheet: 4d
Growth condition	Cell growth rate (1/min)
	Mean	SD	n
TSB 37°C	0.0301778	0.000389586	3
M9 37°C	0.020507	0.0017321	3
TSB 30°C	0.0167737	0.000180491	3
TSB 25°C	0.00904577	0.000222824	3
Growth condition	FtsW-HT velocity (nm/s)
	Mean	SD	n
TSB 37°C	14.6907	3.76641	621
M9 37°C	11.77	4.23977	300
TSB 30°C	9.00255	3.59906	537
TSB 25°C	6.37169	2.72399	384
Growth condition	HT-DivIB velocity (nm/s)
	Mean	SD	n
TSB 37°C	15.5094	4.45022	412
M9 37°C	11.9885	4.27546	65
TSB 30°C	9.90034	4.02099	742
TSB 25°C	6.48558	2.80448	206
