# Supplementary material for: Cell constriction requires processive septal peptidoglycan synthase movement independent of FtsZ treadmilling in Staphylococcus aureus
Source: Nat Microbiol. 2024 Mar 13;9(4):1049–63. doi: 10.1038/s41564-024-01629-6 (PMC10994846; doi:10.1038/s41564-024-01629-6)
Supplement: Supplementary file 15 — Numerical source data for Fig. 5. [file 41564_2024_1629_MOESM15_ESM.xlsx]

## Sheet: 5a
				FtsW-HT velocity (nm/s), 30°C
	JE2			JE2 FtsZ(T111A)			COL			COL FtsZ(T111A)
Mean	10.644			10.6592			9.36989			9.29869
SD	3.01928			3.65658			3.64099			3.26495
n	623			536			262			480
Data points	23.41	Bin center	Rel. frequency	28.5	Bin center	Rel. frequency	25.21	Bin center	Rel. frequency	23.19	Bin center	Rel. frequency
	22.6	2	0.00802568	26.18	2	0.0279851	24.96	2	0.0152672	21.84	2	0.0375
	21.65	6	0.166934	21.55	6	0.201493	24.95	6	0.351145	20.61	6	0.322917
	21.38	10	0.52809	21.44	10	0.419776	23.08	10	0.458015	20.52	10	0.466667
	21.06	14	0.258427	21.42	14	0.279851	20.18	14	0.133588	20.44	14	0.14375
	20.47	18	0.0272873	20.63	18	0.0597015	20.02	18	0.019084	20.01	18	0.0166667
	20.16	22	0.011236	19.99	22	0.00746269	19.32	22	0.0114504	18.42	22	0.0125
	19.36	26	0	19.57	26	0.00186567	19.14	26	0.0114504	18.14	26	0
	19.05	30	0	18.5	30	0.00186567	18.66	30	0	17.59	30	0
	18.92	34	0	18.44	34	0	18.04	34	0	17.4	34	0
	18.31	38	0	18.07	38	0	17.21	38	0	17.23	38	0
	18.02	42	0	17.83	42	0	15.87	42	0	16.9	42	0
	17.63			17.73			15.78			16.72
	17.36			17.65			15.47			16.49
	17.11			17.65			15.37			15.92
	16.98			17.64			14.6			15.92
	16.95			17.38			14.42			15.91
	16.68			17.31			13.98			15.58
	16.58			17.25			13.98			15.34
	16.48			17.21			13.83			15.15
	16.39			17.18			13.67			14.99
	16.22			17.17			13.6			14.97
	16.18			16.85			13.54			14.88
	16.03			16.82			13.41			14.74
	15.78			16.77			13.2			14.69
	15.72			16.75			13.18			14.65
	15.67			16.69			13.08			14.59
	15.64			16.56			13.08			14.51
	15.57			16.55			13.03			14.37
	15.54			16.54			12.81			14.26
	15.54			16.54			12.81			14.23
	15.52			16.4			12.81			14.21
	15.38			16.39			12.74			14.13
	15.36			16.39			12.69			14.07
	15.13			16.13			12.63			14.07
	15.09			16.13			12.59			14.02
	15.06			16.07			12.45			13.89
	15.02			16			12.42			13.87
	14.96			15.96			12.35			13.8
	14.95			15.94			12.32			13.74
	14.88			15.87			12.28			13.71
	14.85			15.85			12.21			13.66
	14.84			15.7			12.18			13.57
	14.8			15.65			12.12			13.49
	14.77			15.6			12.09			13.42
	14.72			15.49			12			13.35
	14.71			15.45			11.93			13.33
	14.68			15.42			11.89			13.32
	14.63			15.33			11.88			13.3
	14.58			15.22			11.86			13.27
	14.55			15.2			11.85			13.26
	14.53			15.13			11.81			13.18
	14.52			15.1			11.76			13.16
	14.39			15.02			11.63			13.12
	14.37			15.01			11.63			13.09
	14.34			14.98			11.56			13.08
	14.33			14.95			11.46			13.04
	14.3			14.91			11.41			13.02
	14.28			14.9			11.34			13
	14.23			14.89			11.28			12.99
	14.16			14.83			11.28			12.98
	14.09			14.8			11.22			12.96
	14.07			14.8			11.22			12.89
	14.06			14.77			11.2			12.89
	14.04			14.72			11.02			12.85
	13.91			14.71			10.97			12.84
	13.87			14.71			10.9			12.82
	13.81			14.71			10.76			12.71
	13.81			14.67			10.71			12.63
	13.8			14.66			10.68			12.57
	13.78			14.64			10.65			12.52
	13.76			14.58			10.61			12.48
	13.75			14.57			10.53			12.31
	13.73			14.56			10.51			12.31
	13.73			14.56			10.48			12.24
	13.72			14.56			10.46			12.21
	13.69			14.54			10.32			12.18
	13.67			14.52			10.27			12.15
	13.65			14.51			10.26			12.07
	13.64			14.5			10.25			12.05
	13.63			14.49			10.25			12.04
	13.62			14.49			10.25			12.02
	13.62			14.49			10.24			12.01
	13.62			14.47			10.24			11.98
	13.6			14.42			10.22			11.96
	13.59			14.36			10.19			11.95
	13.58			14.28			10.14			11.93
	13.54			14.27			10.13			11.87
	13.5			14.17			10.13			11.81
	13.49			14.08			10.12			11.78
	13.49			14.07			10.11			11.78
	13.48			14.06			10.09			11.76
	13.48			14			10.07			11.76
	13.45			13.98			9.99			11.73
	13.45			13.97			9.98			11.73
	13.42			13.96			9.9			11.66
	13.39			13.96			9.88			11.66
	13.37			13.93			9.88			11.64
	13.36			13.87			9.83			11.64
	13.34			13.76			9.81			11.63
	13.3			13.74			9.79			11.63
	13.28			13.74			9.77			11.63
	13.27			13.74			9.73			11.62
	13.26			13.73			9.7			11.61
	13.24			13.72			9.7			11.61
	13.2			13.69			9.69			11.58
	13.19			13.69			9.67			11.55
	13.18			13.61			9.61			11.54
	13.15			13.55			9.6			11.53
	13.14			13.46			9.6			11.52
	13.13			13.44			9.55			11.46
	13.12			13.44			9.54			11.44
	13.07			13.44			9.51			11.43
	13.06			13.44			9.51			11.41
	13.02			13.38			9.5			11.36
	13.02			13.36			9.5			11.33
	13.02			13.35			9.46			11.32
	12.92			13.31			9.43			11.31
	12.92			13.31			9.41			11.27
	12.9			13.29			9.4			11.26
	12.89			13.28			9.39			11.25
	12.89			13.25			9.28			11.25
	12.85			13.23			9.27			11.24
	12.84			13.16			9.27			11.21
	12.83			13.14			9.27			11.19
	12.81			13.11			9.24			11.18
	12.8			13.11			9.18			11.16
	12.79			13.09			9.17			11.15
	12.76			13.09			9.13			11.13
	12.73			13.09			9.12			11.05
	12.71			13.04			9.06			11.03
	12.7			13.02			9.04			11.02
	12.68			13			8.99			10.96
	12.65			13			8.98			10.95
	12.64			12.99			8.91			10.94
	12.64			12.99			8.87			10.88
	12.64			12.98			8.84			10.88
	12.64			12.95			8.84			10.88
	12.6			12.93			8.81			10.87
	12.57			12.9			8.81			10.87
	12.57			12.9			8.78			10.82
	12.57			12.87			8.72			10.79
	12.56			12.85			8.63			10.78
	12.55			12.83			8.6			10.75
	12.55			12.81			8.55			10.74
	12.54			12.81			8.51			10.72
	12.51			12.81			8.47			10.71
	12.5			12.8			8.46			10.69
	12.48			12.77			8.46			10.68
	12.46			12.75			8.45			10.67
	12.45			12.71			8.44			10.61
	12.45			12.71			8.41			10.6
	12.45			12.69			8.41			10.6
	12.44			12.69			8.4			10.57
	12.36			12.63			8.35			10.56
	12.35			12.62			8.35			10.53
	12.34			12.6			8.34			10.52
	12.28			12.6			8.34			10.52
	12.26			12.56			8.3			10.51
	12.25			12.55			8.24			10.5
	12.24			12.54			8.12			10.49
	12.21			12.5			8.1			10.49
	12.19			12.5			8.09			10.42
	12.18			12.45			8.05			10.4
	12.18			12.44			8.04			10.39
	12.17			12.43			8			10.39
	12.15			12.42			7.98			10.35
	12.14			12.41			7.97			10.32
	12.13			12.4			7.95			10.31
	12.12			12.37			7.86			10.29
	12.12			12.37			7.81			10.26
	12.11			12.37			7.8			10.26
	12.1			12.33			7.78			10.25
	12.1			12.32			7.77			10.24
	12.09			12.3			7.76			10.22
	12.08			12.3			7.75			10.22
	12.08			12.24			7.75			10.18
	12.07			12.22			7.65			10.17
	12.04			12.2			7.6			10.17
	12.03			12.18			7.56			10.14
	12.03			12.11			7.53			10.13
	12.02			12.07			7.52			10.12
	12.01			12.06			7.52			10.11
	12.01			12.06			7.5			10.07
	12.01			12.05			7.48			10.07
	11.99			12.03			7.43			10.02
	11.98			12.02			7.37			9.98
	11.97			12			7.34			9.97
	11.95			11.93			7.27			9.9
	11.91			11.92			7.27			9.9
	11.91			11.89			7.23			9.88
	11.91			11.88			7.14			9.88
	11.9			11.84			7.12			9.87
	11.9			11.83			7.08			9.87
	11.89			11.78			7.05			9.84
	11.86			11.77			6.95			9.75
	11.85			11.76			6.89			9.75
	11.82			11.74			6.87			9.74
	11.82			11.71			6.86			9.74
	11.8			11.7			6.84			9.74
	11.8			11.66			6.83			9.7
	11.78			11.64			6.77			9.67
	11.78			11.64			6.75			9.67
	11.77			11.6			6.71			9.67
	11.77			11.59			6.64			9.62
	11.76			11.57			6.63			9.59
	11.74			11.56			6.61			9.58
	11.74			11.56			6.51			9.57
	11.73			11.56			6.45			9.55
	11.72			11.53			6.32			9.53
	11.72			11.53			6.29			9.5
	11.7			11.49			6.29			9.48
	11.69			11.45			6.28			9.48
	11.67			11.44			6.24			9.41
	11.64			11.42			6.22			9.41
	11.61			11.41			6.2			9.41
	11.6			11.38			6.19			9.39
	11.6			11.37			6.12			9.37
	11.6			11.36			6.09			9.34
	11.57			11.35			6.06			9.32
	11.56			11.35			6.04			9.31
	11.56			11.23			6.02			9.28
	11.55			11.23			6.01			9.27
	11.55			11.21			6			9.26
	11.55			11.18			5.96			9.25
	11.54			11.17			5.91			9.25
	11.54			11.15			5.88			9.2
	11.53			11.14			5.86			9.18
	11.52			11.13			5.83			9.17
	11.48			11.13			5.67			9.15
	11.48			11.13			5.65			9.15
	11.48			11.13			5.52			9.11
	11.47			11.09			5.51			9.1
	11.43			11.05			5.51			9.1
	11.43			11.04			5.5			9.09
	11.37			11.03			5.48			9.08
	11.35			10.97			5.42			9.08
	11.34			10.97			5.24			9.06
	11.34			10.94			5.21			9.05
	11.34			10.92			5.2			9.04
	11.32			10.91			5.16			9.04
	11.3			10.9			5.08			9.03
	11.3			10.9			5			8.98
	11.3			10.88			4.96			8.92
	11.29			10.86			4.93			8.89
	11.28			10.86			4.78			8.89
	11.27			10.83			4.76			8.88
	11.27			10.83			4.74			8.87
	11.26			10.81			4.68			8.87
	11.26			10.78			4.62			8.87
	11.25			10.77			4.55			8.83
	11.25			10.77			4.52			8.8
	11.25			10.76			4.48			8.79
	11.24			10.75			4.47			8.79
	11.24			10.74			4.24			8.79
	11.24			10.72			4.23			8.78
	11.23			10.72			4.14			8.77
	11.2			10.72			4.04			8.75
	11.18			10.71			3.89			8.75
	11.16			10.7			3.33			8.75
	11.15			10.69			3.25			8.73
	11.14			10.69			1.04			8.72
	11.14			10.68						8.72
	11.1			10.6						8.65
	11.08			10.58						8.64
	11.07			10.56						8.64
	11.07			10.49						8.61
	11.07			10.48						8.61
	11.06			10.46						8.58
	11.05			10.45						8.58
	11.04			10.45						8.56
	11.04			10.45						8.55
	11.03			10.44						8.53
	11.02			10.43						8.52
	11.01			10.43						8.52
	11			10.42						8.47
	10.99			10.39						8.46
	10.98			10.38						8.45
	10.98			10.38						8.42
	10.97			10.37						8.41
	10.97			10.35						8.4
	10.95			10.35						8.39
	10.95			10.34						8.38
	10.92			10.32						8.38
	10.87			10.31						8.38
	10.86			10.29						8.37
	10.83			10.29						8.35
	10.83			10.26						8.34
	10.82			10.25						8.32
	10.82			10.23						8.31
	10.82			10.22						8.27
	10.8			10.22						8.26
	10.8			10.22						8.23
	10.8			10.17						8.21
	10.8			10.17						8.19
	10.74			10.17						8.18
	10.74			10.17						8.17
	10.74			10.13						8.12
	10.73			10.12						8.11
	10.73			10.12						8.08
	10.72			10.11						8.07
	10.72			10.1						8.07
	10.69			10.05						8.06
	10.69			10.05						8.06
	10.69			10.05						8.04
	10.68			10.04						8.03
	10.67			10.04						8.02
	10.64			10.04						7.99
	10.64			10.02						7.99
	10.63			10						7.98
	10.63			9.99						7.96
	10.63			9.98						7.96
	10.58			9.91						7.95
	10.57			9.88						7.91
	10.56			9.87						7.86
	10.55			9.87						7.83
	10.55			9.86						7.82
	10.51			9.83						7.79
	10.46			9.78						7.77
	10.46			9.75						7.73
	10.45			9.75						7.72
	10.44			9.74						7.71
	10.44			9.73						7.7
	10.42			9.7						7.7
	10.41			9.64						7.63
	10.4			9.61						7.61
	10.4			9.5						7.59
	10.39			9.5						7.55
	10.38			9.39						7.55
	10.37			9.38						7.53
	10.36			9.37						7.52
	10.35			9.37						7.49
	10.34			9.36						7.48
	10.33			9.27						7.46
	10.33			9.21						7.46
	10.32			9.19						7.43
	10.32			9.18						7.42
	10.29			9.18						7.4
	10.28			9.18						7.34
	10.27			9.17						7.31
	10.27			9.16						7.24
	10.26			9.14						7.24
	10.24			9.14						7.23
	10.23			9.13						7.2
	10.21			9.11						7.18
	10.21			9.1						7.16
	10.2			9.1						7.09
	10.2			9.06						7.09
	10.19			9.06						7.06
	10.18			9.05						7.06
	10.17			8.97						7.05
	10.16			8.95						7.04
	10.15			8.94						7.03
	10.14			8.92						7
	10.13			8.92						6.97
	10.13			8.91						6.97
	10.13			8.91						6.96
	10.12			8.91						6.94
	10.11			8.88						6.92
	10.1			8.87						6.92
	10.08			8.87						6.91
	10.08			8.87						6.86
	10.08			8.8						6.85
	10.07			8.8						6.83
	10.06			8.76						6.81
	10.04			8.74						6.8
	10.03			8.7						6.8
	10.02			8.68						6.79
	10.01			8.63						6.78
	10.01			8.62						6.76
	10			8.59						6.74
	9.99			8.58						6.71
	9.99			8.57						6.68
	9.98			8.56						6.67
	9.98			8.56						6.65
	9.98			8.56						6.63
	9.98			8.56						6.6
	9.97			8.55						6.55
	9.96			8.55						6.52
	9.95			8.52						6.51
	9.95			8.52						6.5
	9.95			8.49						6.44
	9.92			8.48						6.44
	9.92			8.47						6.41
	9.89			8.45						6.4
	9.89			8.42						6.38
	9.89			8.4						6.38
	9.86			8.39						6.37
	9.85			8.36						6.35
	9.84			8.31						6.35
	9.81			8.3						6.31
	9.81			8.26						6.28
	9.78			8.25						6.27
	9.78			8.24						6.26
	9.77			8.22						6.25
	9.76			8.18						6.24
	9.76			8.18						6.23
	9.75			8.18						6.23
	9.75			8.17						6.22
	9.75			8.15						6.18
	9.75			8.14						6.18
	9.73			8.13						6.16
	9.72			8.12						6.16
	9.7			8.11						6.09
	9.7			8.1						6.07
	9.68			8.1						6.04
	9.66			8.09						6.03
	9.65			8.07						6.03
	9.65			8.07						6
	9.64			8.04						6
	9.63			8.02						5.98
	9.62			8.02						5.97
	9.6			8.01						5.93
	9.59			7.99						5.92
	9.59			7.95						5.9
	9.58			7.93						5.88
	9.57			7.92						5.81
	9.57			7.82						5.81
	9.55			7.8						5.81
	9.55			7.79						5.77
	9.54			7.79						5.76
	9.52			7.75						5.76
	9.52			7.72						5.75
	9.5			7.65						5.64
	9.48			7.63						5.63
	9.47			7.63						5.61
	9.45			7.6						5.59
	9.44			7.54						5.54
	9.43			7.53						5.53
	9.41			7.52						5.52
	9.41			7.52						5.52
	9.38			7.42						5.51
	9.37			7.4						5.47
	9.36			7.34						5.46
	9.36			7.33						5.44
	9.36			7.24						5.43
	9.35			7.16						5.37
	9.34			7.15						5.36
	9.34			7.12						5.28
	9.34			7.11						5.28
	9.33			7.07						5.24
	9.3			7.06						5.24
	9.24			7.05						5.2
	9.23			7.05						5.17
	9.22			7.03						5.15
	9.21			7.03						5.13
	9.21			7.03						5.01
	9.19			6.98						5
	9.18			6.97						4.99
	9.18			6.95						4.95
	9.17			6.94						4.94
	9.14			6.91						4.85
	9.13			6.9						4.82
	9.12			6.89						4.75
	9.09			6.85						4.71
	9.07			6.83						4.51
	9.07			6.83						4.43
	9.05			6.78						4.43
	9.05			6.75						4.34
	9.04			6.73						4.29
	9.04			6.71						4.24
	9.03			6.63						4.22
	9.02			6.61						3.84
	9.01			6.57						3.84
	8.96			6.52						3.76
	8.95			6.48						3.74
	8.89			6.47						3.73
	8.89			6.45						3.71
	8.87			6.45						3.62
	8.86			6.44						3.59
	8.85			6.44						3.58
	8.85			6.32						3.56
	8.83			6.31						3.52
	8.81			6.3						3.47
	8.74			6.3						3.37
	8.73			6.29						3.26
	8.72			6.26						3.23
	8.71			6.24						3.16
	8.69			6.22						3.14
	8.68			6.19						2.56
	8.66			6.19
	8.66			6.16
	8.65			6.16
	8.61			6.13
	8.61			6.08
	8.56			6.04
	8.45			6.04
	8.43			6.02
	8.42			6.01
	8.41			5.99
	8.4			5.99
	8.39			5.99
	8.38			5.96
	8.37			5.92
	8.34			5.88
	8.32			5.87
	8.32			5.81
	8.31			5.77
	8.29			5.76
	8.28			5.63
	8.25			5.42
	8.22			5.39
	8.2			5.38
	8.14			5.3
	8.12			5.28
	8.1			5.16
	8.07			5.04
	8.06			5.01
	8.06			4.99
	8.04			4.79
	8.04			4.73
	8.01			4.68
	8.01			4.67
	8			4.65
	7.97			4.61
	7.94			4.49
	7.89			4.49
	7.89			4.18
	7.86			4.13
	7.85			4.09
	7.79			4
	7.79			3.99
	7.78			3.96
	7.78			3.89
	7.77			3.85
	7.77			3.78
	7.7			3.65
	7.69			3.59
	7.65			3.57
	7.65			3.5
	7.58			3.37
	7.56			3.27
	7.55			3.04
	7.54			2.97
	7.52			2.96
	7.5			2.55
	7.47
	7.43
	7.39
	7.28
	7.28
	7.27
	7.26
	7.23
	7.22
	7.21
	7.21
	7.19
	7.16
	7.15
	7.15
	7.14
	7.12
	7.1
	7.07
	7.07
	7.01
	7.01
	6.97
	6.97
	6.97
	6.96
	6.95
	6.88
	6.85
	6.84
	6.73
	6.71
	6.62
	6.61
	6.59
	6.57
	6.55
	6.47
	6.44
	6.43
	6.37
	6.37
	6.34
	6.28
	6.2
	6.2
	6.1
	6.05
	5.82
	5.73
	5.73
	5.69
	5.67
	5.64
	5.63
	5.58
	5.43
	5.38
	5.35
	5.34
	5.29
	5.26
	5.26
	5.25
	5.24
	5.24
	4.91
	4.88
	4.77
	4.66
	4.64
	4.59
	4.52
	4.38
	4.36
	4.32
	4.28
	4.25
	4.2
	4.15
	4.08
	4.05
	3.71
	3.57
	3.34
	3.23
	2.69

## Sheet: 5b
				HT-DivIB velocity (nm/s), 30°C
	JE2			JE2 FtsZ(T111A)			COL			COL FtsZ(T111A)
Mean	11.0461			11.1755			9.64321			10.2338
SD	3.28763			3.66096			3.35812			3.73557
n	896			336			131			189
Data points	32.28	Bin center	Rel. frequency	25.41	Bin center	Rel. frequency	18.21	Bin center	Rel. frequency	23.43	Bin center	Rel. frequency
	27.54	2	0.00558036	24.94	2	0.00595238	17.97	2	0.0458015	21.84	2	0.010582
	24.54	6	0.160714	23.4	6	0.190476	17.33	6	0.267176	20.76	6	0.312169
	23.82	10	0.492188	22.18	10	0.404762	17.07	10	0.450382	19.55	10	0.365079
	23.61	14	0.285714	21.73	14	0.309524	16.34	14	0.198473	17.94	14	0.248677
	21.99	18	0.0435268	21.58	18	0.0625	15.43	18	0.0381679	17.81	18	0.047619
	21.98	22	0.00892857	21.31	22	0.0208333	15.28	22	0	17.47	22	0.015873
	21.97	26	0.00223214	20.76	26	0.00595238	15.02	26	0	17.47	26	0
	21.43	30	0	20.51	30	0	14.51	30	0	17.05	30	0
	20.66	34	0.00111607	18.59	34	0	14.02	34	0	16.8	34	0
	20.23	38	0	18.44	38	0	13.93	38	0	16.71	38	0
	19.86	42	0	18.37	42	0	13.87	42	0	16.03	42	0
	19.68			18.15			13.82			15.99
	19.58			17.89			13.47			15.79
	19.38			17.87			13.13			15.72
	19.3			17.82			13.09			15.66
	19.3			17.79			13.03			15.42
	19.14			17.75			12.99			15.23
	19.05			17.64			12.96			15.06
	18.86			17.39			12.85			14.88
	18.6			17.39			12.81			14.8
	18.57			17.36			12.7			14.71
	18.37			17.23			12.62			14.67
	18.33			17.13			12.61			14.38
	18.15			17.01			12.32			14.36
	18.07			16.93			12.28			14.26
	17.67			16.76			12.24			14.18
	17.6			16.66			12.17			14.1
	17.52			16.61			12.09			14.01
	17.43			16.14			12.05			13.92
	17.38			15.62			12			13.82
	17.34			15.36			11.95			13.69
	17.04			15.31			11.84			13.57
	17			15.28			11.72			13.33
	16.93			15.25			11.69			13.25
	16.91			15.21			11.67			13.25
	16.85			15.2			11.65			13.13
	16.62			15.18			11.64			13.01
	16.5			15.1			11.59			12.98
	16.45			15.01			11.48			12.96
	16.41			14.92			11.35			12.96
	16.4			14.91			11.25			12.94
	16.19			14.91			11.2			12.94
	16.17			14.9			11.16			12.88
	16.15			14.83			11.15			12.87
	16.14			14.83			11.15			12.87
	16.13			14.73			11.1			12.86
	16.1			14.67			11			12.86
	16.1			14.48			10.85			12.82
	16			14.47			10.78			12.71
	15.97			14.34			10.65			12.6
	15.92			14.32			10.64			12.57
	15.84			14.24			10.49			12.53
	15.8			14.22			10.46			12.35
	15.74			14.19			10.4			12.35
	15.7			14.17			10.29			12.3
	15.7			14.15			10.29			12.23
	15.68			14.14			10.15			12.09
	15.67			14.12			10.12			12.06
	15.63			14.09			10.06			11.97
	15.61			14.05			10.02			11.96
	15.61			14.04			10.01			11.91
	15.56			13.95			9.97			11.9
	15.52			13.88			9.97			11.82
	15.52			13.87			9.91			11.78
	15.51			13.82			9.73			11.6
	15.48			13.79			9.68			11.5
	15.47			13.7			9.62			11.4
	15.46			13.65			9.6			11.36
	15.45			13.62			9.46			11.36
	15.41			13.62			9.43			11.34
	15.31			13.56			9.42			11.33
	15.29			13.48			9.38			11.27
	15.28			13.4			9.31			11.24
	15.28			13.34			9.26			11.19
	15.26			13.33			9.26			11.18
	15.22			13.26			9.17			11.08
	15.19			13.21			9.17			11.04
	15.18			13.2			9.09			11.01
	15.17			13.12			9.04			10.98
	15.16			13.1			9.02			10.95
	15.13			13.1			8.99			10.66
	15.13			13.07			8.99			10.54
	15.08			13.07			8.89			10.54
	15.08			13.03			8.87			10.37
	15.07			13.03			8.78			10.35
	15.01			13.03			8.78			10.3
	15			13.01			8.54			10.27
	14.96			12.97			8.5			10.22
	14.9			12.96			8.29			10.17
	14.9			12.96			7.95			10.16
	14.87			12.96			7.9			10.13
	14.86			12.94			7.85			10.08
	14.85			12.93			7.75			9.91
	14.82			12.93			7.67			9.83
	14.82			12.9			7.61			9.79
	14.76			12.88			7.51			9.79
	14.73			12.85			7.29			9.68
	14.72			12.83			7.25			9.49
	14.72			12.83			7.19			9.45
	14.71			12.77			6.92			9.4
	14.68			12.76			6.9			9.37
	14.65			12.74			6.89			9.37
	14.65			12.71			6.68			9.26
	14.62			12.68			6.68			9.09
	14.6			12.67			6.66			9.06
	14.56			12.62			6.49			9.06
	14.56			12.6			6.24			9.02
	14.54			12.59			6.24			8.86
	14.51			12.59			6.17			8.84
	14.5			12.57			6.06			8.78
	14.48			12.57			5.97			8.77
	14.47			12.55			5.9			8.75
	14.47			12.5			5.88			8.71
	14.43			12.44			5.14			8.69
	14.42			12.42			5.07			8.64
	14.41			12.37			4.9			8.61
	14.37			12.36			4.81			8.45
	14.34			12.36			4.75			8.45
	14.33			12.35			4.65			8.44
	14.32			12.27			4.63			8.42
	14.31			12.27			4.63			8.32
	14.26			12.26			4.31			8.29
	14.23			12.24			4.25			8.25
	14.21			12.21			4.24			8.21
	14.2			12.17			3.83			8.19
	14.19			12.16			3.8			8.13
	14.18			12.15			3.79			8.04
	14.17			12.13			3.49			7.88
	14.17			12.13			1.79			7.87
	14.16			12.06			1.4			7.85
	14.16			12.05						7.83
	14.15			12.04						7.79
	14.14			12.01						7.72
	14.13			11.99						7.69
	14.13			11.96						7.67
	14.12			11.94						7.61
	14.08			11.92						7.59
	14.08			11.92						7.54
	14.08			11.83						7.51
	14.08			11.81						7.48
	14.07			11.8						7.46
	13.96			11.79						7.44
	13.95			11.77						7.41
	13.95			11.73						7.39
	13.94			11.73						7.37
	13.92			11.7						7.32
	13.91			11.63						7.2
	13.91			11.53						7.18
	13.85			11.51						7.17
	13.85			11.5						7.15
	13.81			11.46						7.1
	13.79			11.41						7.06
	13.74			11.39						7.04
	13.72			11.35						6.92
	13.71			11.33						6.7
	13.7			11.32						6.53
	13.69			11.26						6.51
	13.68			11.21						6.49
	13.68			11.14						6.37
	13.63			11.11						6.34
	13.6			11.09						6.15
	13.55			11.03						6.12
	13.54			11.02						5.98
	13.53			11						5.98
	13.52			10.95						5.97
	13.5			10.93						5.9
	13.48			10.92						5.9
	13.45			10.91						5.76
	13.44			10.91						5.74
	13.42			10.89						5.72
	13.39			10.79						5.58
	13.38			10.78						5.58
	13.38			10.74						5.58
	13.38			10.73						5.42
	13.32			10.69						5.31
	13.28			10.67						5.3
	13.28			10.66						5.27
	13.28			10.64						5.17
	13.27			10.64						5.09
	13.27			10.63						4.56
	13.27			10.59						4.55
	13.26			10.5						4.44
	13.25			10.48						4.43
	13.24			10.46						4.26
	13.23			10.45						4.22
	13.22			10.4						4.06
	13.2			10.38						3.73
	13.2			10.37						3.09
	13.2			10.34
	13.2			10.29
	13.18			10.25
	13.17			10.22
	13.16			10.21
	13.16			10.21
	13.14			10.12
	13.13			10
	13.13			9.98
	13.12			9.94
	13.11			9.94
	13.1			9.93
	13.09			9.92
	13.08			9.92
	13.07			9.91
	13.07			9.9
	13.07			9.89
	13.03			9.87
	13.02			9.86
	13.01			9.85
	13			9.82
	12.99			9.81
	12.97			9.79
	12.96			9.78
	12.96			9.78
	12.93			9.75
	12.92			9.68
	12.89			9.59
	12.87			9.59
	12.85			9.55
	12.83			9.54
	12.83			9.48
	12.81			9.44
	12.77			9.42
	12.76			9.4
	12.76			9.38
	12.75			9.38
	12.75			9.37
	12.74			9.32
	12.72			9.3
	12.72			9.26
	12.69			9.23
	12.69			9.22
	12.66			9.19
	12.65			9.18
	12.63			9.12
	12.63			9.07
	12.63			9.06
	12.62			9.05
	12.58			9.01
	12.56			8.97
	12.52			8.93
	12.52			8.92
	12.51			8.9
	12.49			8.88
	12.49			8.79
	12.48			8.78
	12.45			8.73
	12.44			8.68
	12.44			8.62
	12.42			8.61
	12.42			8.59
	12.42			8.54
	12.41			8.53
	12.41			8.48
	12.4			8.46
	12.39			8.42
	12.38			8.38
	12.36			8.3
	12.36			8.29
	12.36			8.27
	12.36			8.26
	12.35			8.24
	12.35			8.23
	12.34			8.19
	12.33			8.16
	12.33			8.16
	12.32			8.1
	12.32			8.09
	12.31			8.08
	12.3			8.08
	12.3			7.99
	12.3			7.99
	12.29			7.97
	12.28			7.96
	12.26			7.92
	12.25			7.9
	12.25			7.78
	12.25			7.75
	12.24			7.73
	12.22			7.67
	12.22			7.67
	12.22			7.64
	12.21			7.64
	12.21			7.62
	12.2			7.57
	12.19			7.55
	12.19			7.52
	12.17			7.52
	12.17			7.51
	12.15			7.47
	12.15			7.43
	12.14			7.42
	12.14			7.35
	12.13			7.24
	12.13			7.21
	12.12			7.19
	12.11			7.13
	12.09			7.11
	12.08			7.07
	12.08			6.97
	12.06			6.96
	12.05			6.88
	12.05			6.86
	12.03			6.76
	12.02			6.7
	12			6.66
	11.99			6.52
	11.99			6.49
	11.97			6.46
	11.96			6.39
	11.94			6.38
	11.93			6.32
	11.91			6.31
	11.9			6.3
	11.9			6.21
	11.9			6.15
	11.88			6.13
	11.88			5.85
	11.88			5.75
	11.85			5.71
	11.84			5.58
	11.84			5.58
	11.81			5.52
	11.81			5.28
	11.81			5.24
	11.8			5.21
	11.8			5.15
	11.78			5.12
	11.78			5
	11.77			5
	11.77			4.92
	11.77			4.69
	11.77			4.65
	11.76			4.33
	11.76			3.8
	11.76			3.02
	11.75
	11.74
	11.74
	11.74
	11.73
	11.72
	11.71
	11.71
	11.71
	11.71
	11.7
	11.7
	11.69
	11.69
	11.68
	11.66
	11.66
	11.64
	11.64
	11.64
	11.63
	11.63
	11.61
	11.61
	11.61
	11.6
	11.6
	11.59
	11.58
	11.56
	11.55
	11.54
	11.53
	11.52
	11.51
	11.49
	11.48
	11.47
	11.47
	11.46
	11.46
	11.44
	11.43
	11.43
	11.42
	11.4
	11.39
	11.39
	11.39
	11.39
	11.38
	11.38
	11.37
	11.37
	11.36
	11.34
	11.34
	11.34
	11.34
	11.34
	11.32
	11.32
	11.31
	11.31
	11.31
	11.3
	11.29
	11.28
	11.28
	11.26
	11.25
	11.25
	11.24
	11.22
	11.22
	11.21
	11.2
	11.17
	11.17
	11.17
	11.16
	11.16
	11.16
	11.15
	11.15
	11.12
	11.11
	11.1
	11.09
	11.08
	11.07
	11.06
	11.05
	11.04
	11.03
	11.03
	11.03
	11.03
	11.02
	11.01
	10.99
	10.97
	10.96
	10.95
	10.95
	10.94
	10.94
	10.94
	10.94
	10.93
	10.93
	10.92
	10.9
	10.9
	10.9
	10.9
	10.89
	10.89
	10.89
	10.86
	10.85
	10.85
	10.84
	10.84
	10.82
	10.82
	10.8
	10.79
	10.78
	10.76
	10.76
	10.76
	10.76
	10.75
	10.75
	10.75
	10.74
	10.74
	10.74
	10.73
	10.72
	10.71
	10.71
	10.7
	10.7
	10.69
	10.69
	10.69
	10.69
	10.68
	10.64
	10.64
	10.63
	10.63
	10.61
	10.59
	10.59
	10.58
	10.58
	10.58
	10.56
	10.56
	10.56
	10.55
	10.55
	10.54
	10.53
	10.5
	10.5
	10.49
	10.47
	10.46
	10.46
	10.45
	10.44
	10.44
	10.43
	10.43
	10.42
	10.42
	10.42
	10.41
	10.4
	10.38
	10.37
	10.37
	10.36
	10.35
	10.34
	10.34
	10.34
	10.34
	10.32
	10.32
	10.31
	10.31
	10.3
	10.3
	10.29
	10.29
	10.28
	10.28
	10.28
	10.27
	10.26
	10.24
	10.24
	10.23
	10.22
	10.21
	10.21
	10.2
	10.2
	10.19
	10.19
	10.19
	10.19
	10.18
	10.18
	10.17
	10.16
	10.15
	10.15
	10.15
	10.15
	10.13
	10.13
	10.13
	10.13
	10.13
	10.12
	10.1
	10.1
	10.09
	10.08
	10.08
	10.07
	10.04
	10.04
	10.04
	10.03
	10.03
	10.03
	10.03
	10.01
	10
	10
	9.95
	9.94
	9.94
	9.94
	9.92
	9.91
	9.89
	9.89
	9.88
	9.88
	9.86
	9.86
	9.86
	9.85
	9.83
	9.82
	9.8
	9.8
	9.79
	9.79
	9.79
	9.77
	9.75
	9.75
	9.71
	9.71
	9.71
	9.71
	9.7
	9.7
	9.68
	9.68
	9.66
	9.64
	9.63
	9.6
	9.6
	9.58
	9.57
	9.55
	9.55
	9.55
	9.52
	9.52
	9.5
	9.48
	9.45
	9.41
	9.4
	9.39
	9.39
	9.38
	9.37
	9.37
	9.37
	9.36
	9.35
	9.35
	9.34
	9.33
	9.32
	9.3
	9.28
	9.25
	9.24
	9.23
	9.23
	9.2
	9.2
	9.19
	9.19
	9.19
	9.19
	9.18
	9.18
	9.17
	9.17
	9.16
	9.13
	9.12
	9.12
	9.11
	9.1
	9.08
	9.06
	9.05
	9.04
	9.04
	9.03
	9.01
	9
	8.99
	8.98
	8.97
	8.96
	8.96
	8.93
	8.93
	8.9
	8.9
	8.88
	8.86
	8.85
	8.84
	8.84
	8.83
	8.81
	8.8
	8.77
	8.75
	8.74
	8.74
	8.72
	8.72
	8.7
	8.68
	8.66
	8.66
	8.64
	8.63
	8.63
	8.62
	8.57
	8.56
	8.53
	8.53
	8.52
	8.52
	8.51
	8.51
	8.51
	8.49
	8.48
	8.46
	8.46
	8.42
	8.42
	8.4
	8.39
	8.39
	8.39
	8.37
	8.36
	8.32
	8.31
	8.31
	8.28
	8.28
	8.28
	8.25
	8.22
	8.21
	8.19
	8.19
	8.18
	8.18
	8.18
	8.12
	8.11
	8.1
	8.08
	8.06
	8
	8
	7.98
	7.95
	7.9
	7.88
	7.86
	7.86
	7.85
	7.83
	7.83
	7.81
	7.8
	7.8
	7.79
	7.79
	7.78
	7.78
	7.78
	7.75
	7.74
	7.72
	7.7
	7.65
	7.65
	7.64
	7.63
	7.63
	7.62
	7.61
	7.61
	7.58
	7.56
	7.56
	7.53
	7.51
	7.43
	7.42
	7.42
	7.4
	7.39
	7.38
	7.36
	7.32
	7.27
	7.26
	7.19
	7.19
	7.15
	7.15
	7.11
	7.1
	7.09
	7.09
	7.09
	7.08
	7.07
	7.07
	7.07
	7.05
	7.04
	7.04
	7.02
	7.01
	7.01
	7.01
	6.99
	6.92
	6.9
	6.88
	6.86
	6.83
	6.8
	6.74
	6.74
	6.73
	6.7
	6.7
	6.68
	6.68
	6.63
	6.6
	6.59
	6.56
	6.53
	6.53
	6.52
	6.5
	6.48
	6.46
	6.39
	6.38
	6.37
	6.31
	6.31
	6.3
	6.22
	6.21
	6.2
	6.2
	6.16
	6.15
	6.13
	6.01
	5.95
	5.91
	5.9
	5.84
	5.83
	5.82
	5.78
	5.65
	5.65
	5.65
	5.61
	5.6
	5.59
	5.58
	5.56
	5.51
	5.46
	5.43
	5.43
	5.34
	5.32
	5.24
	5.23
	5.19
	5.18
	5.08
	5.04
	5
	5
	5
	4.87
	4.86
	4.57
	4.52
	4.4
	4.37
	4.29
	4.15
	4.13
	4.13
	4.08
	4.07
	3.79
	3.57
	3.57
	3.25
	3.16

## Sheet: 5c
				FtsW-HT velocity (nm/s), 37°C
	JE2			JE2 +PC190723			COL			COL +PC190723
Mean	15.716			16.0361			15.5094			13.9939
SD	4.31257			4.83492			4.45022			4.4283
n	486			449			209			230
Data points	30.78	Bin center	Rel. frequency	33.41	Bin center	Rel. frequency	26.19	Bin center	Rel. frequency	29.4	Bin center	Rel. frequency
	30.76	2	0.00411523	32.34	2	0.00222717	25.43	2	0.0143541	29.09	2	0.00869565
	29.39	6	0.037037	31.99	6	0.0400891	24.11	6	0.0526316	26.04	6	0.073913
	28.92	10	0.148148	30	10	0.162584	23.91	10	0.138756	24.53	10	0.26087
	27.33	14	0.3107	29.61	14	0.300668	23.51	14	0.301435	24.05	14	0.356522
	27.24	18	0.358025	28.95	18	0.311804	23.35	18	0.339713	23.72	18	0.217391
	27.24	22	0.117284	28.91	22	0.131403	23.03	22	0.138756	22.65	22	0.0608696
	25.87	26	0.0164609	27.28	26	0.0356347	22.98	26	0.0143541	22.45	26	0.0130435
	25.72	30	0.00823045	27.24	30	0.0111359	22.89	30	0	22.29	30	0.00869565
	25.58	34	0	26.51	34	0.00445434	22.67	34	0	22.28	34	0
	25.27	38	0	26.36	38	0	22.41	38	0	22.27	38	0
	24.68	42	0	26.25	42	0	22.37	42	0	21.46	42	0
	23.98			25.69			22.28			21.22
	23.44			25.68			22.12			21.2
	23.09			25.39			21.86			20.3
	22.97			25.25			21.69			20.29
	22.95			25.21			21.59			20.24
	22.84			25.16			21.51			20.2
	22.82			24.97			21.13			20.15
	22.8			24.78			21.11			19.78
	22.52			24.63			21.08			19.71
	22.5			24.29			20.92			19.57
	22.44			24.02			20.87			19.45
	22.36			23.98			20.85			19.35
	22.27			23.96			20.78			19.32
	22.25			23.85			20.77			18.92
	22.16			23.85			20.61			18.83
	22.14			23.71			20.26			18.8
	22.07			23.7			20.24			18.7
	22.01			23.55			20.23			18.69
	21.97			23.45			20.14			18.53
	21.91			23.43			20.03			18.44
	21.53			23.32			19.96			18.41
	21.52			23.29			19.93			18.39
	21.47			23.28			19.93			18.3
	21.45			23.05			19.93			18.24
	21.44			22.97			19.75			18.22
	21.4			22.9			19.62			17.91
	21.39			22.88			19.58			17.9
	21.34			22.88			19.57			17.89
	21.27			22.81			19.54			17.67
	21.22			22.72			19.52			17.66
	21.22			22.72			19.48			17.61
	21.1			22.56			19.44			17.6
	21.04			22.55			19.34			17.6
	21.03			22.53			19.22			17.23
	21.03			22.35			19.16			17.22
	21			22.23			19.15			17.18
	20.9			22.13			19.13			17.15
	20.89			22.1			19.07			17.1
	20.82			22.08			18.97			17.09
	20.65			22.05			18.79			17.08
	20.64			22.03			18.71			17.08
	20.59			21.88			18.65			17.02
	20.58			21.79			18.58			16.97
	20.56			21.53			18.52			16.9
	20.55			21.37			18.5			16.87
	20.54			21.31			18.29			16.79
	20.51			21.26			18.22			16.78
	20.42			21.25			18.19			16.76
	20.41			21.16			18.19			16.67
	20.41			21.15			18.07			16.56
	20.38			21.09			17.83			16.51
	20.36			21.01			17.76			16.46
	20.33			21			17.67			16.38
	20.2			20.86			17.57			16.18
	20.03			20.83			17.48			16.16
	20.01			20.82			17.35			16.13
	20			20.77			17.35			16.11
	19.99			20.74			17.29			15.91
	19.91			20.74			17.29			15.91
	19.85			20.73			17.25			15.85
	19.8			20.73			17.21			15.82
	19.78			20.49			17.12			15.81
	19.75			20.43			17.07			15.8
	19.64			20.36			17.07			15.79
	19.56			20.32			17.04			15.78
	19.43			20.29			17.03			15.65
	19.4			20.25			16.99			15.51
	19.4			20.24			16.88			15.49
	19.37			20.14			16.8			15.45
	19.31			20.06			16.79			15.4
	19.28			19.95			16.79			15.39
	19.2			19.95			16.79			15.37
	19.17			19.94			16.78			15.35
	19.14			19.91			16.77			15.34
	19.14			19.91			16.71			15.32
	19.13			19.81			16.65			15.32
	19.04			19.78			16.63			15.29
	19.01			19.77			16.6			15.24
	18.98			19.65			16.56			15.21
	18.96			19.52			16.5			15.21
	18.94			19.52			16.39			15.11
	18.92			19.52			16.35			15.07
	18.9			19.46			16.25			15
	18.86			19.45			16.19			14.94
	18.86			19.45			16.18			14.94
	18.83			19.44			16.16			14.91
	18.81			19.32			16.13			14.87
	18.81			19.21			16.12			14.87
	18.8			19.2			16.08			14.76
	18.77			19.1			16.05			14.63
	18.76			19.09			16.03			14.62
	18.68			19.09			15.87			14.61
	18.67			18.99			15.87			14.44
	18.62			18.95			15.87			14.43
	18.6			18.72			15.81			14.38
	18.54			18.66			15.8			14.33
	18.52			18.64			15.66			14.19
	18.5			18.6			15.66			14.18
	18.49			18.55			15.65			14.17
	18.47			18.49			15.54			14.09
	18.47			18.47			15.44			14.08
	18.47			18.45			15.33			14
	18.42			18.39			15.25			13.88
	18.42			18.34			15.18			13.8
	18.41			18.32			15.13			13.57
	18.39			18.2			15.09			13.56
	18.37			18.18			15.08			13.45
	18.36			18.16			14.89			13.43
	18.33			18.14			14.77			13.39
	18.31			18.13			14.73			13.39
	18.28			18.13			14.61			13.37
	18.27			18.11			14.48			13.35
	18.21			18.09			14.48			13.22
	18.21			18.09			14.45			13.2
	18.15			18.04			14.39			13.17
	18.15			17.99			14.25			13.16
	18.1			17.94			14.22			13.11
	18.09			17.94			14.2			13.1
	18.08			17.91			14.18			13.09
	18.08			17.9			14.01			13.09
	18.08			17.89			13.99			13.06
	18.07			17.88			13.96			13.03
	18.04			17.87			13.95			13.01
	17.98			17.84			13.94			12.99
	17.93			17.81			13.78			12.99
	17.92			17.8			13.78			12.97
	17.87			17.8			13.65			12.86
	17.87			17.76			13.6			12.76
	17.83			17.68			13.59			12.63
	17.8			17.64			13.55			12.57
	17.8			17.64			13.49			12.57
	17.79			17.63			13.41			12.56
	17.76			17.62			13.32			12.51
	17.73			17.61			13.3			12.38
	17.71			17.6			13.19			12.32
	17.7			17.59			13.17			12.31
	17.67			17.57			13.12			12.15
	17.65			17.55			13.04			12.04
	17.61			17.55			12.98			12.02
	17.59			17.55			12.97			11.99
	17.57			17.54			12.95			11.98
	17.54			17.51			12.91			11.97
	17.53			17.49			12.89			11.94
	17.46			17.45			12.85			11.87
	17.45			17.43			12.81			11.77
	17.44			17.43			12.75			11.73
	17.4			17.41			12.65			11.73
	17.4			17.41			12.62			11.69
	17.39			17.41			12.48			11.69
	17.33			17.37			12.37			11.66
	17.32			17.37			12.34			11.6
	17.32			17.31			12.07			11.56
	17.32			17.3			12.04			11.51
	17.32			17.3			12.01			11.41
	17.31			17.29			11.99			11.4
	17.31			17.28			11.92			11.38
	17.24			17.28			11.82			11.37
	17.23			17.28			11.72			11.34
	17.21			17.27			11.7			11.32
	17.16			17.27			11.66			11.13
	17.15			17.22			11.57			11.08
	17.15			17.13			11.54			11.05
	17.12			17.12			11.49			10.92
	17.05			17.11			11.41			10.85
	17.04			17.1			11.36			10.85
	17.04			17.09			11.14			10.83
	17.04			17.06			11.07			10.76
	17.03			17.06			10.89			10.71
	17.02			17.06			10.79			10.71
	17.01			17.03			10.67			10.64
	16.99			17			10.63			10.53
	16.99			16.99			10.49			10.49
	16.99			16.95			10.41			10.42
	16.99			16.92			10.21			10.37
	16.98			16.91			10.1			10.3
	16.98			16.88			10.08			10.14
	16.98			16.86			10.07			9.95
	16.95			16.83			9.76			9.88
	16.95			16.82			9.55			9.75
	16.94			16.72			9.48			9.71
	16.92			16.71			9.46			9.64
	16.89			16.7			9.31			9.6
	16.86			16.69			9.22			9.59
	16.86			16.68			7.95			9.32
	16.85			16.67			7.86			9.28
	16.84			16.67			7.8			9.03
	16.82			16.63			7.59			9
	16.8			16.59			7.36			8.76
	16.79			16.54			6.64			8.75
	16.78			16.51			6.46			8.72
	16.78			16.5			6.02			8.7
	16.77			16.47			5.8			8.65
	16.77			16.45			5.53			8.59
	16.75			16.43			5.05			8.46
	16.73			16.4			3.88			8.41
	16.73			16.34			2.84			8.38
	16.72			16.32			2.29			8.31
	16.7			16.32						8.28
	16.67			16.29						8.09
	16.66			16.23						7.89
	16.65			16.22						7.79
	16.65			16.2						7.69
	16.63			16.17						7.63
	16.51			16.16						7.46
	16.49			16.12						7.35
	16.49			16.11						7.29
	16.44			16.07						7.28
	16.4			16.07						7.28
	16.39			16.05						7.04
	16.37			16.04						6.97
	16.36			15.98						6.74
	16.35			15.96						6.07
	16.34			15.96						6.06
	16.31			15.94						5.48
	16.24			15.91						5.09
	16.23			15.89						4.71
	16.22			15.89						2.95
	16.21			15.86						2.69
	16.2			15.84
	16.2			15.77
	16.18			15.75
	16.18			15.72
	16.17			15.71
	16.15			15.7
	16.15			15.7
	16.08			15.67
	16.07			15.62
	16.07			15.58
	16.06			15.58
	16.06			15.57
	16.04			15.55
	15.97			15.54
	15.93			15.54
	15.9			15.51
	15.89			15.48
	15.89			15.46
	15.88			15.41
	15.88			15.41
	15.87			15.41
	15.85			15.4
	15.83			15.39
	15.81			15.38
	15.77			15.38
	15.74			15.37
	15.73			15.33
	15.73			15.31
	15.72			15.3
	15.68			15.25
	15.68			15.24
	15.66			15.21
	15.62			15.21
	15.6			15.14
	15.59			15.1
	15.55			15.09
	15.54			14.98
	15.53			14.97
	15.53			14.95
	15.52			14.91
	15.51			14.88
	15.49			14.84
	15.47			14.81
	15.41			14.8
	15.4			14.78
	15.35			14.77
	15.3			14.75
	15.22			14.67
	15.22			14.67
	15.21			14.64
	15.21			14.63
	15.2			14.62
	15.17			14.62
	15.08			14.6
	15.08			14.57
	15.07			14.56
	15.07			14.49
	14.98			14.48
	14.98			14.45
	14.97			14.42
	14.95			14.36
	14.95			14.35
	14.89			14.33
	14.89			14.28
	14.84			14.27
	14.78			14.23
	14.78			14.19
	14.75			14.18
	14.74			14.15
	14.7			14.15
	14.68			14.14
	14.65			14.12
	14.62			14.1
	14.62			14.09
	14.61			14.08
	14.61			14.08
	14.6			14.05
	14.58			14.02
	14.55			13.96
	14.53			13.93
	14.52			13.92
	14.51			13.89
	14.49			13.81
	14.44			13.77
	14.4			13.72
	14.39			13.7
	14.38			13.62
	14.3			13.59
	14.29			13.54
	14.29			13.52
	14.26			13.5
	14.24			13.49
	14.23			13.47
	14.23			13.45
	14.22			13.44
	14.22			13.34
	14.21			13.3
	14.19			13.27
	14.18			13.18
	14.14			13.15
	14.13			13.11
	14.11			13.09
	14.11			13.06
	14.11			13.05
	14.1			12.99
	14.08			12.96
	14.01			12.88
	14			12.88
	14			12.85
	13.98			12.78
	13.95			12.74
	13.93			12.71
	13.92			12.69
	13.84			12.65
	13.83			12.58
	13.78			12.52
	13.75			12.46
	13.73			12.42
	13.7			12.41
	13.65			12.4
	13.65			12.32
	13.59			12.26
	13.57			12.26
	13.55			12.18
	13.52			12.17
	13.45			12.14
	13.45			12.04
	13.41			11.98
	13.39			11.92
	13.35			11.88
	13.34			11.88
	13.32			11.81
	13.21			11.78
	13.09			11.77
	13.07			11.77
	13.07			11.65
	13.02			11.62
	12.99			11.61
	12.98			11.6
	12.97			11.57
	12.94			11.49
	12.89			11.48
	12.86			11.45
	12.79			11.42
	12.68			11.39
	12.68			11.37
	12.67			11.34
	12.66			11.25
	12.66			11.25
	12.65			11.19
	12.63			11.16
	12.57			11.16
	12.56			11.09
	12.53			10.92
	12.42			10.87
	12.36			10.82
	12.33			10.74
	12.3			10.64
	12.29			10.52
	12.29			10.45
	12.29			10.44
	12.27			10.41
	12.17			10.39
	12.04			10.28
	11.97			10.27
	11.96			10.27
	11.93			10.22
	11.92			10.18
	11.89			10.13
	11.82			10.13
	11.81			10.12
	11.76			10.07
	11.73			9.98
	11.66			9.95
	11.57			9.76
	11.57			9.61
	11.46			9.61
	11.42			9.51
	11.38			9.5
	11.22			9.44
	11.17			9.35
	11.07			9.34
	11			9.3
	10.98			9.26
	10.88			9.16
	10.88			9.12
	10.87			9.09
	10.78			9.07
	10.75			9.06
	10.74			8.94
	10.72			8.74
	10.63			8.72
	10.62			8.66
	10.57			8.62
	10.56			8.55
	10.54			8.35
	10.5			8.28
	10.45			8.22
	10.43			8.12
	10.37			8.01
	10.25			7.99
	10.18			7.93
	10.18			7.93
	10.16			7.9
	10.14			7.77
	10.02			7.75
	9.95			7.54
	9.91			7.44
	9.9			7.34
	9.86			7.28
	9.78			7.18
	9.67			6.93
	9.58			5.98
	9.51			5.52
	9.43			5.41
	9.38			5.36
	9.37			5.25
	9.36			5.15
	9.32			1.8
	9.3
	9.2
	9.19
	9.19
	8.92
	8.92
	8.88
	8.75
	8.52
	8.49
	8.44
	8.44
	8.39
	8.15
	8.15
	8.07
	8.04
	7.97
	7.93
	7.91
	7.88
	7.53
	7.32
	7.31
	7.13
	6.99
	6.85
	6.81
	6.73
	6.67
	6.46
	5.51
	5.48
	4.82
	4.72
	3.53
	1.63

## Sheet: 5d
				HT-DivIB velocity (nm/s), 37°C
	JE2			JE2 +PC190723			COL			COL +PC190723
Mean	16.4543			16.4365			16.6884			15.3145
SD	5.02298			4.44019			4.94888			4.62506
n	194			282			163			144
Data points	32.48	Bin center	Rel. frequency	33.99	Bin center	Rel. frequency	31.08	Bin center	Rel. frequency	28.92	Bin center	Rel. frequency
	27.25	2	0.00515464	29.41	2	0.0035461	28.29	2	0.0122699	28.72	2	0.00694444
	26.43	6	0.0515464	28.84	6	0.0248227	27.59	6	0.0490798	24.36	6	0.0625
	26.39	10	0.149485	27.99	10	0.120567	26.72	10	0.0858896	23.67	10	0.166667
	24.97	14	0.247423	26.9	14	0.312057	26.23	14	0.269939	23.37	14	0.284722
	24.89	18	0.283505	25.09	18	0.333333	25.93	18	0.380368	23.24	18	0.340278
	24.84	22	0.206186	24.9	22	0.173759	25.02	22	0.128834	23.21	22	0.118056
	24.36	26	0.0515464	24.57	26	0.0212766	24.92	26	0.0613497	22.74	26	0.00694444
	24.35	30	0	24	30	0.0070922	24.58	30	0.0122699	22.54	30	0.0138889
	24.29	34	0.00515464	23.99	34	0.0035461	24.55	34	0	21.92	34	0
	24.15	38	0	23.59	38	0	24.54	38	0	21.81	38	0
	23.61	42	0	23.58	42	0	24.22	42	0	21.05	42	0
	23.57			23.5			23.52			20.87
	23.18			23.26			23.2			20.76
	23.04			23.17			23.14			20.58
	22.96			23.14			22.8			20.24
	22.88			23.13			22.69			20.23
	22.81			23.06			22.55			20.14
	22.64			22.87			22.55			20.13
	22.59			22.7			22.36			20.11
	22.45			22.58			22.28			19.78
	22.31			22.54			22.03			19.78
	22.25			22.52			21.89			19.64
	22.16			22.49			21.89			19.6
	22.16			22.47			21.82			19.33
	22.11			22.36			21.82			19.11
	22.03			22.12			21.51			18.99
	21.79			22.12			21.48			18.86
	21.59			21.97			21.15			18.82
	21.5			21.9			20.79			18.78
	21.33			21.89			20.77			18.75
	21.33			21.86			20.39			18.48
	21.33			21.77			20.12			18.37
	21.04			21.71			19.86			18.29
	21.02			21.65			19.82			18.17
	20.94			21.55			19.81			18.12
	20.94			21.43			19.78			17.92
	20.88			21.39			19.76			17.9
	20.85			21.37			19.73			17.89
	20.85			21.36			19.53			17.83
	20.69			21.31			19.52			17.75
	20.65			21.11			19.43			17.63
	20.61			21.08			19.42			17.61
	20.31			20.96			19.42			17.54
	20.27			20.87			19.39			17.53
	20.25			20.79			19.29			17.5
	20.2			20.79			19.11			17.47
	20.19			20.75			19.07			17.46
	20.13			20.73			18.96			17.42
	20.08			20.7			18.95			17.39
	20.02			20.64			18.93			17.32
	19.98			20.59			18.9			17.27
	19.98			20.51			18.69			17.24
	19.71			20.3			18.6			17.23
	19.71			20.28			18.6			17.22
	19.48			20.21			18.43			17.14
	19.4			20.17			18.24			17
	19.39			20.11			18.21			16.96
	19.38			19.98			18.06			16.92
	19.28			19.88			18.05			16.88
	19.24			19.88			18.01			16.85
	19.21			19.81			17.98			16.72
	19.2			19.73			17.79			16.59
	19.09			19.72			17.78			16.56
	19.09			19.67			17.73			16.43
	19.03			19.65			17.73			16.42
	19			19.57			17.72			16.41
	18.92			19.53			17.66			16.21
	18.86			19.45			17.55			16.21
	18.84			19.45			17.5			15.96
	18.76			19.44			17.39			15.88
	18.57			19.34			17.35			15.85
	18.49			19.33			17.24			15.75
	18.36			19.33			17.23			15.57
	18.34			19.31			17.17			15.41
	18.31			19.28			17.06			15.4
	18.29			19.22			16.95			15.34
	18.07			19.14			16.95			15.3
	18.03			19.08			16.94			15.23
	17.72			19			16.88			14.99
	17.68			18.93			16.85			14.92
	17.67			18.91			16.7			14.76
	17.63			18.81			16.66			14.7
	17.5			18.63			16.62			14.5
	17.43			18.6			16.59			14.27
	17.41			18.59			16.46			14.13
	17.29			18.43			16.32			14.12
	17.27			18.41			16.27			14.02
	17.2			18.33			16.27			13.94
	17.17			18.28			16.2			13.93
	17.15			18.27			16.16			13.93
	17.15			18.25			16.14			13.71
	17.14			18.21			16.13			13.7
	17.03			18.1			16.03			13.67
	17.01			18.09			16.01			13.66
	16.85			18.07			15.94			13.64
	16.77			18.05			15.9			13.62
	16.68			18.05			15.81			13.57
	16.53			17.88			15.77			13.48
	16.51			17.83			15.68			13.42
	16.49			17.82			15.55			13.24
	16.38			17.82			15.53			13.23
	16.29			17.81			15.51			13.17
	16.22			17.71			15.47			13.04
	16.14			17.6			15.39			13.02
	16.08			17.59			15.36			12.8
	15.85			17.57			15.19			12.58
	15.77			17.54			14.94			12.24
	15.74			17.48			14.86			12.11
	15.71			17.46			14.76			12.09
	15.7			17.44			14.72			11.88
	15.53			17.35			14.67			11.85
	15.5			17.35			14.65			11.64
	15.48			17.3			14.65			11.59
	15.48			17.19			14.62			11.56
	15.36			17.16			14.6			11.31
	15.29			17.15			14.55			11.28
	15.23			16.99			14.39			11.08
	15.22			16.95			14.29			10.98
	15.15			16.95			14.27			10.92
	15.09			16.94			14.14			10.84
	15.07			16.94			14.09			10.42
	15.04			16.89			13.96			10.05
	15.03			16.82			13.94			9.99
	14.86			16.81			13.9			9.8
	14.8			16.78			13.86			9.71
	14.57			16.75			13.83			9.68
	14.54			16.73			13.71			9.65
	14.49			16.68			13.6			9.3
	14.44			16.68			13.53			9.26
	14.38			16.66			13.52			9.11
	14.3			16.66			13.44			8.89
	14.24			16.65			13.09			8.82
	14.21			16.65			13.04			8.39
	14.2			16.63			12.39			7.4
	14.14			16.58			12.36			7.32
	14.12			16.54			12.31			7.27
	13.95			16.53			12.28			6.55
	13.89			16.51			12.26			6.34
	13.77			16.51			11.91			6.19
	13.74			16.47			11.8			6.04
	13.63			16.46			11.79			6.01
	13.42			16.45			11.59			5.42
	13.42			16.34			11.52			2.96
	13.37			16.28			11.06
	13.31			16.25			10.99
	13.1			16.25			10.99
	13.04			16.17			10.82
	12.95			16.11			10.35
	12.46			16.05			10.34
	12.44			16.05			10.19
	12.31			16.03			9.59
	12.03			15.96			8.75
	12.02			15.95			7.39
	11.88			15.88			6.47
	11.8			15.81			6.43
	11.75			15.8			6.21
	11.72			15.71			5.78
	11.64			15.64			5.37
	11.6			15.53			5.35
	11.58			15.51			4.82
	11.45			15.51			3.83
	11.44			15.39			2.55
	11.27			15.3
	11.23			15.29
	11.11			15.27
	11.06			15.21
	11.01			15.19
	10.75			15.15
	10.48			15.13
	9.96			15.12
	9.88			15.1
	9.74			15.1
	9.18			15.06
	9.17			15.03
	8.99			15
	8.89			14.99
	8.62			14.97
	8.57			14.93
	8.52			14.93
	8.42			14.92
	8.18			14.9
	8.02			14.7
	7.85			14.66
	7.44			14.62
	7.36			14.59
	7.13			14.52
	6.98			14.51
	6.75			14.5
	6.52			14.49
	6.09			14.45
	5.6			14.43
	5.31			14.42
	3.47			14.4
				14.37
				14.36
				14.31
				14.16
				14.11
				14.04
				13.86
				13.84
				13.84
				13.82
				13.8
				13.7
				13.69
				13.69
				13.66
				13.62
				13.56
				13.41
				13.4
				13.34
				13.31
				13.27
				13.27
				13.22
				13.04
				12.98
				12.95
				12.91
				12.81
				12.81
				12.79
				12.78
				12.76
				12.76
				12.6
				12.55
				12.52
				12.51
				12.4
				12.29
				12.29
				12.21
				12.2
				12.14
				12.06
				12
				11.9
				11.86
				11.83
				11.83
				11.82
				11.77
				11.7
				11.68
				11.53
				11.41
				11.18
				11.13
				11
				10.99
				10.85
				10.76
				10.71
				10.57
				10.51
				10.47
				10.47
				10.32
				10.18
				10.13
				10.02
				9.97
				9.94
				9.8
				9.32
				9.25
				9.24
				9.16
				9.12
				9.09
				7.46
				7.35
				6.93
				6.9
				6.63
				5.55
				5.26
				2.69

## Sheet: 5e
Strain	Treadmilling speed (nm/s), 30°C
	Mean	SD	n
JE2	40.1731	9.01909	171
JE2 FtsZ(T111A)	0.406667	0.522995	15
COL	39.5639	8.51663	83
COL FtsZ(T111A)	0.347619	0.451242	21
Strain	FtsW-HT velocity (nm/s), 30°C
	Mean	SD	n
JE2	10.644	3.01928	623
JE2 FtsZ(T111A)	10.6592	3.65658	536
COL	9.36989	3.64099	262
COL FtsZ(T111A)	9.29869	3.26495	480
Strain	HT-DivIB velocity (nm/s), 30°C
	Mean	SD	n
JE2	11.0461	3.28763	896
JE2 FtsZ(T111A)	11.1755	3.66096	336
COL	9.64321	3.35812	131
COL FtsZ(T111A)	10.2338	3.73557	189

## Sheet: 5f
Strain, antibiotic treatment	Treadmilling speed (nm/s), 37°C
	Mean	SD	n
JE2	60.6	9.2	32
JE2 +PC190723	0.4	0.5	9
COL	59.6875	8.72485	56
COL +PC190723	0.283333	0.523132	6
Strain, antibiotic treatment	FtsW-HT velocity (nm/s), 37°C
	Mean	SD	n
JE2	15.716	4.31257	486
JE2 +PC190723	16.0361	4.83492	449
COL	15.5094	4.45022	209
COL +PC190723	13.9939	4.4283	230
Strain, antibiotic treatment	HT-DivIB velocity (nm/s), 37°C
	Mean	SD	n
JE2	16.4543	5.02298	194
JE2 +PC190723	16.4365	4.44019	282
COL	16.6884	4.94888	163
COL +PC190723	15.3145	4.62506	144
