# Supplementary material for: Cell constriction requires processive septal peptidoglycan synthase movement independent of FtsZ treadmilling in Staphylococcus aureus
Source: Nat Microbiol. 2024 Mar 13;9(4):1049–63. doi: 10.1038/s41564-024-01629-6 (PMC10994846; doi:10.1038/s41564-024-01629-6)
Supplement: Supplementary file 16 — Numerical source data for Fig. 6. [file 41564_2024_1629_MOESM16_ESM.xlsx]

## Sheet: 6a
				FtsW-HT velocity (nm/s)
	JE2			JE2 +imipenem			JE2 +DMPI
Mean	15.716			6.91012			4.853
SD	4.31257			3.62871			2.6434
n	486			417			227
Data points	30.78	Bin center	Rel. frequency	23.98	Bin center	Rel. frequency	17	Bin center	Rel. frequency
	30.76	2	0.00411523	23.96	2	0.18705	15.76	2	0.449339
	29.39	6	0.037037	19.64	6	0.53717	15.57	6	0.444934
	28.92	10	0.148148	19.28	10	0.172662	14.98	10	0.0792952
	27.33	14	0.3107	18.84	14	0.0719424	13.79	14	0.0220264
	27.24	18	0.358025	18.03	18	0.0263789	12.81	18	0.00440529
	27.24	22	0.117284	18.03	22	0.00479616	11.19	22	0
	25.87	26	0.0164609	17.62	26	0	10.5	26	0
	25.72	30	0.00823045	16.97	30	0	10.45	30	0
	25.58	34	0	16.59	34	0	10.04	34	0
	25.27	38	0	16.36	38	0	9.9	38	0
	24.68	42	0	16.19	42	0	9.32	42	0
	23.98			16.06			9.22
	23.44			15.29			9.15
	23.09			15.01			9.13
	22.97			15			8.97
	22.95			14.89			8.63
	22.84			14.73			8.53
	22.82			14.72			8.5
	22.8			14.7			8.41
	22.52			14.56			8.37
	22.5			14.54			8.1
	22.44			14.04			8.04
	22.36			13.77			8
	22.27			13.69			7.88
	22.25			13.53			7.86
	22.16			13.51			7.79
	22.14			13.15			7.59
	22.07			13.11			7.51
	22.01			12.9			7.41
	21.97			12.74			7.33
	21.91			12.67			7.31
	21.53			12.66			7.29
	21.52			12.66			7.28
	21.47			12.55			7.24
	21.45			12.52			7.13
	21.44			12.35			7.06
	21.4			12.29			6.98
	21.39			12.23			6.96
	21.34			12.22			6.86
	21.27			12.18			6.55
	21.22			12.13			6.51
	21.22			12.12			6.49
	21.1			11.97			6.45
	21.04			11.93			6.44
	21.03			11.79			6.29
	21.03			11.78			6.29
	21			11.5			6.19
	20.9			11.49			6.18
	20.89			11.33			6.14
	20.82			11.27			6.1
	20.65			11.07			6.07
	20.64			11			6
	20.59			10.72			5.94
	20.58			10.61			5.84
	20.56			10.57			5.83
	20.55			10.49			5.8
	20.54			10.3			5.79
	20.51			10.28			5.77
	20.42			10.22			5.68
	20.41			10.21			5.66
	20.41			10.14			5.62
	20.38			10.13			5.6
	20.36			10.12			5.59
	20.33			9.98			5.58
	20.2			9.95			5.55
	20.03			9.94			5.55
	20.01			9.91			5.53
	20			9.85			5.53
	19.99			9.85			5.46
	19.91			9.84			5.44
	19.85			9.82			5.44
	19.8			9.76			5.38
	19.78			9.68			5.35
	19.75			9.68			5.34
	19.64			9.66			5.34
	19.56			9.65			5.3
	19.43			9.6			5.25
	19.4			9.42			5.23
	19.4			9.39			5.21
	19.37			9.33			5.17
	19.31			9.28			5.13
	19.28			9.13			5.12
	19.2			9.09			5.1
	19.17			9.03			5.08
	19.14			9.02			5.07
	19.14			8.86			5.03
	19.13			8.83			4.93
	19.04			8.79			4.92
	19.01			8.79			4.89
	18.98			8.76			4.85
	18.96			8.75			4.84
	18.94			8.71			4.8
	18.92			8.71			4.79
	18.9			8.69			4.77
	18.86			8.65			4.76
	18.86			8.59			4.72
	18.83			8.57			4.69
	18.81			8.52			4.68
	18.81			8.5			4.67
	18.8			8.49			4.67
	18.77			8.42			4.6
	18.76			8.41			4.49
	18.68			8.34			4.48
	18.67			8.3			4.47
	18.62			8.27			4.46
	18.6			8.26			4.44
	18.54			8.19			4.42
	18.52			8.16			4.42
	18.5			8.06			4.42
	18.49			8.05			4.36
	18.47			8.04			4.35
	18.47			8.01			4.34
	18.47			8.01			4.33
	18.42			8			4.33
	18.42			7.95			4.31
	18.41			7.91			4.3
	18.39			7.91			4.28
	18.37			7.9			4.22
	18.36			7.85			4.14
	18.33			7.81			4.14
	18.31			7.79			4.1
	18.28			7.79			4.1
	18.27			7.78			4.07
	18.21			7.77			4.03
	18.21			7.77			3.97
	18.15			7.76			3.94
	18.15			7.75			3.91
	18.1			7.73			3.88
	18.09			7.72			3.85
	18.08			7.71			3.85
	18.08			7.68			3.82
	18.08			7.63			3.81
	18.07			7.62			3.8
	18.04			7.59			3.78
	17.98			7.54			3.77
	17.93			7.49			3.71
	17.92			7.48			3.68
	17.87			7.45			3.67
	17.87			7.44			3.67
	17.83			7.41			3.66
	17.8			7.41			3.65
	17.8			7.37			3.6
	17.79			7.37			3.6
	17.76			7.34			3.59
	17.73			7.3			3.59
	17.71			7.29			3.57
	17.7			7.29			3.57
	17.67			7.29			3.48
	17.65			7.28			3.48
	17.61			7.27			3.46
	17.59			7.21			3.45
	17.57			7.16			3.43
	17.54			7.16			3.41
	17.53			7.15			3.39
	17.46			7.14			3.38
	17.45			7.09			3.32
	17.44			7.09			3.31
	17.4			7.09			3.29
	17.4			7.03			3.28
	17.39			7.02			3.25
	17.33			6.99			3.19
	17.32			6.96			3.17
	17.32			6.96			3.16
	17.32			6.94			3.12
	17.32			6.92			3.1
	17.31			6.91			3.1
	17.31			6.84			3.08
	17.24			6.81			3.06
	17.23			6.79			3.06
	17.21			6.78			3.05
	17.16			6.77			3.05
	17.15			6.75			3.01
	17.15			6.72			3.01
	17.12			6.69			2.97
	17.05			6.68			2.96
	17.04			6.65			2.95
	17.04			6.65			2.95
	17.04			6.63			2.94
	17.03			6.63			2.94
	17.02			6.59			2.87
	17.01			6.57			2.84
	16.99			6.56			2.84
	16.99			6.49			2.84
	16.99			6.46			2.82
	16.99			6.46			2.82
	16.98			6.45			2.82
	16.98			6.44			2.8
	16.98			6.44			2.79
	16.95			6.42			2.76
	16.95			6.42			2.75
	16.94			6.41			2.67
	16.92			6.4			2.66
	16.89			6.38			2.63
	16.86			6.37			2.6
	16.86			6.37			2.6
	16.85			6.36			2.58
	16.84			6.35			2.54
	16.82			6.34			2.5
	16.8			6.21			2.48
	16.79			6.19			2.46
	16.78			6.19			2.43
	16.78			6.17			2.37
	16.77			6.15			2.36
	16.77			6.15			2.23
	16.75			6.14			2.21
	16.73			6.14			2.15
	16.73			6.11			2.12
	16.72			6.11			2.09
	16.7			6.09			2.04
	16.67			6.08			2.03
	16.66			6.05			2.03
	16.65			5.98			1.94
	16.65			5.98			1.88
	16.63			5.97			1.85
	16.51			5.95			1.81
	16.49			5.93			1.77
	16.49			5.93			1.76
	16.44			5.93			1.7
	16.4			5.92			1.68
	16.39			5.91			1.65
	16.37			5.9			1.59
	16.36			5.85			1.31
	16.35			5.83			1.24
	16.34			5.81			1.21
	16.31			5.77			1.19
	16.24			5.77			1.16
	16.23			5.76
	16.22			5.73
	16.21			5.73
	16.2			5.72
	16.2			5.72
	16.18			5.71
	16.18			5.7
	16.17			5.7
	16.15			5.66
	16.15			5.64
	16.08			5.63
	16.07			5.63
	16.07			5.63
	16.06			5.61
	16.06			5.61
	16.04			5.6
	15.97			5.58
	15.93			5.56
	15.9			5.56
	15.89			5.55
	15.89			5.54
	15.88			5.53
	15.88			5.53
	15.87			5.48
	15.85			5.47
	15.83			5.46
	15.81			5.45
	15.77			5.43
	15.74			5.43
	15.73			5.4
	15.73			5.37
	15.72			5.37
	15.68			5.34
	15.68			5.34
	15.66			5.33
	15.62			5.32
	15.6			5.32
	15.59			5.3
	15.55			5.29
	15.54			5.27
	15.53			5.27
	15.53			5.25
	15.52			5.22
	15.51			5.19
	15.49			5.19
	15.47			5.18
	15.41			5.14
	15.4			5.13
	15.35			5.12
	15.3			5.11
	15.22			5.08
	15.22			5.05
	15.21			5.04
	15.21			5.03
	15.2			5
	15.17			5
	15.08			4.96
	15.08			4.96
	15.07			4.96
	15.07			4.96
	14.98			4.94
	14.98			4.92
	14.97			4.88
	14.95			4.88
	14.95			4.87
	14.89			4.87
	14.89			4.86
	14.84			4.85
	14.78			4.84
	14.78			4.83
	14.75			4.83
	14.74			4.81
	14.7			4.79
	14.68			4.79
	14.65			4.76
	14.62			4.7
	14.62			4.69
	14.61			4.61
	14.61			4.6
	14.6			4.58
	14.58			4.56
	14.55			4.56
	14.53			4.56
	14.52			4.56
	14.51			4.56
	14.49			4.55
	14.44			4.53
	14.4			4.53
	14.39			4.51
	14.38			4.49
	14.3			4.49
	14.29			4.49
	14.29			4.45
	14.26			4.41
	14.24			4.41
	14.23			4.37
	14.23			4.36
	14.22			4.31
	14.22			4.3
	14.21			4.26
	14.19			4.25
	14.18			4.23
	14.14			4.21
	14.13			4.19
	14.11			4.19
	14.11			4.16
	14.11			4.15
	14.1			4.08
	14.08			4.08
	14.01			4.07
	14			4.07
	14			4.03
	13.98			3.94
	13.95			3.92
	13.93			3.91
	13.92			3.9
	13.84			3.88
	13.83			3.88
	13.78			3.86
	13.75			3.85
	13.73			3.84
	13.7			3.82
	13.65			3.81
	13.65			3.77
	13.59			3.73
	13.57			3.7
	13.55			3.68
	13.52			3.64
	13.45			3.63
	13.45			3.6
	13.41			3.6
	13.39			3.59
	13.35			3.58
	13.34			3.56
	13.32			3.54
	13.21			3.52
	13.09			3.49
	13.07			3.48
	13.07			3.46
	13.02			3.43
	12.99			3.39
	12.98			3.38
	12.97			3.36
	12.94			3.29
	12.89			3.25
	12.86			3.24
	12.79			3.22
	12.68			3.08
	12.68			3.07
	12.67			3.03
	12.66			3.03
	12.66			3.02
	12.65			3.01
	12.63			2.96
	12.57			2.95
	12.56			2.87
	12.53			2.85
	12.42			2.83
	12.36			2.77
	12.33			2.74
	12.3			2.74
	12.29			2.72
	12.29			2.65
	12.29			2.59
	12.27			2.59
	12.17			2.56
	12.04			2.54
	11.97			2.53
	11.96			2.45
	11.93			2.44
	11.92			2.41
	11.89			2.36
	11.82			2.35
	11.81			2.35
	11.76			2.32
	11.73			2.3
	11.66			2.27
	11.57			2.25
	11.57			2.23
	11.46			2.23
	11.42			2.07
	11.38			2
	11.22			1.98
	11.17			1.87
	11.07			1.86
	11			1.83
	10.98			1.81
	10.88			1.46
	10.88			1.35
	10.87			1.09
	10.78
	10.75
	10.74
	10.72
	10.63
	10.62
	10.57
	10.56
	10.54
	10.5
	10.45
	10.43
	10.37
	10.25
	10.18
	10.18
	10.16
	10.14
	10.02
	9.95
	9.91
	9.9
	9.86
	9.78
	9.67
	9.58
	9.51
	9.43
	9.38
	9.37
	9.36
	9.32
	9.3
	9.2
	9.19
	9.19
	8.92
	8.92
	8.88
	8.75
	8.52
	8.49
	8.44
	8.44
	8.39
	8.15
	8.15
	8.07
	8.04
	7.97
	7.93
	7.91
	7.88
	7.53
	7.32
	7.31
	7.13
	6.99
	6.85
	6.81
	6.73
	6.67
	6.46
	5.51
	5.48
	4.82
	4.72
	3.53
	1.63

## Sheet: 6b
				HT-DivIB velocity (nm/s)
	JE2			JE2 +imipenem			JE2 +DMPI
Mean	16.4543			7.02021			6.36184
SD	5.02298			3.26316			2.95127
n	194			379			343
Data points	32.48	Bin center	Rel. frequency	22.19	Bin center	Rel. frequency	21.1	Bin center	Rel. frequency
	27.25	2	0.00515464	19.5	2	0.153034	19.66	2	0.212828
	26.43	6	0.0515464	16.65	6	0.522427	18.63	6	0.553936
	26.39	10	0.149485	16.34	10	0.245383	16.17	10	0.19242
	24.97	14	0.247423	16.2	14	0.060686	15.5	14	0.0291545
	24.89	18	0.283505	16.14	18	0.0158311	15.13	18	0.00874636
	24.84	22	0.206186	16.02	22	0.00263852	14.58	22	0.00291545
	24.36	26	0.0515464	15.47	26	0	13.14	26	0
	24.35	30	0	15.46	30	0	13.06	30	0
	24.29	34	0.00515464	15.15	34	0	12.9	34	0
	24.15	38	0	15.02	38	0	12.65	38	0
	23.61	42	0	14.93	42	0	12.33	42	0
	23.57			14.9			12.17
	23.18			14.8			12.09
	23.04			14.47			11.92
	22.96			14.45			11.87
	22.88			13.97			11.74
	22.81			13.76			11.23
	22.64			13.67			11.09
	22.59			13.64			11.03
	22.45			13.6			10.9
	22.31			13.23			10.82
	22.25			13.13			10.8
	22.16			12.95			10.65
	22.16			12.72			10.61
	22.11			12.56			10.52
	22.03			12.55			10.52
	21.79			12.49			10.23
	21.59			12.34			10.22
	21.5			12.34			10.19
	21.33			11.93			10.09
	21.33			11.9			10.03
	21.33			11.88			10.01
	21.04			11.77			9.99
	21.02			11.72			9.94
	20.94			11.69			9.93
	20.94			11.66			9.9
	20.88			11.64			9.87
	20.85			11.58			9.78
	20.85			11.54			9.7
	20.69			11.31			9.66
	20.65			11.3			9.63
	20.61			11.16			9.6
	20.31			11.07			9.54
	20.27			10.94			9.46
	20.25			10.91			9.43
	20.2			10.9			9.35
	20.19			10.66			9.34
	20.13			10.65			9.19
	20.08			10.55			9.16
	20.02			10.49			9
	19.98			10.32			8.92
	19.98			10.19			8.86
	19.71			10.19			8.86
	19.71			10.16			8.84
	19.48			10.1			8.79
	19.4			10.09			8.77
	19.39			10.02			8.69
	19.38			10.01			8.69
	19.28			10.01			8.6
	19.24			9.86			8.6
	19.21			9.78			8.59
	19.2			9.77			8.54
	19.09			9.76			8.52
	19.09			9.7			8.51
	19.03			9.66			8.43
	19			9.59			8.39
	18.92			9.57			8.38
	18.86			9.53			8.32
	18.84			9.47			8.3
	18.76			9.47			8.29
	18.57			9.39			8.29
	18.49			9.36			8.28
	18.36			9.35			8.26
	18.34			9.3			8.19
	18.31			9.19			8.19
	18.29			9.07			8.18
	18.07			8.97			8.16
	18.03			8.91			8.16
	17.72			8.89			8.04
	17.68			8.88			7.99
	17.67			8.84			7.98
	17.63			8.82			7.97
	17.5			8.79			7.96
	17.43			8.79			7.95
	17.41			8.77			7.92
	17.29			8.72			7.91
	17.27			8.71			7.91
	17.2			8.7			7.9
	17.17			8.67			7.75
	17.15			8.67			7.72
	17.15			8.66			7.7
	17.14			8.62			7.63
	17.03			8.59			7.62
	17.01			8.56			7.54
	16.85			8.48			7.52
	16.77			8.47			7.51
	16.68			8.47			7.5
	16.53			8.46			7.45
	16.51			8.46			7.44
	16.49			8.43			7.42
	16.38			8.41			7.41
	16.29			8.4			7.38
	16.22			8.4			7.35
	16.14			8.37			7.35
	16.08			8.36			7.34
	15.85			8.36			7.34
	15.77			8.36			7.33
	15.74			8.36			7.29
	15.71			8.34			7.29
	15.7			8.31			7.28
	15.53			8.28			7.27
	15.5			8.28			7.26
	15.48			8.25			7.24
	15.48			8.25			7.21
	15.36			8.21			7.16
	15.29			8.2			7.16
	15.23			8.15			7.15
	15.22			8.13			7.12
	15.15			8.11			7.11
	15.09			8.06			7.11
	15.07			8.05			7.08
	15.04			8.04			7.08
	15.03			7.96			7.03
	14.86			7.94			6.99
	14.8			7.94			6.98
	14.57			7.93			6.84
	14.54			7.85			6.82
	14.49			7.84			6.81
	14.44			7.81			6.8
	14.38			7.77			6.78
	14.3			7.7			6.77
	14.24			7.69			6.76
	14.21			7.64			6.76
	14.2			7.61			6.72
	14.14			7.59			6.67
	14.12			7.55			6.66
	13.95			7.51			6.65
	13.89			7.51			6.65
	13.77			7.5			6.6
	13.74			7.43			6.58
	13.63			7.43			6.58
	13.42			7.42			6.57
	13.42			7.4			6.54
	13.37			7.39			6.53
	13.31			7.36			6.51
	13.1			7.35			6.48
	13.04			7.34			6.46
	12.95			7.31			6.44
	12.46			7.3			6.44
	12.44			7.29			6.44
	12.31			7.28			6.43
	12.03			7.28			6.41
	12.02			7.27			6.37
	11.88			7.27			6.34
	11.8			7.16			6.32
	11.75			7.12			6.32
	11.72			7.1			6.32
	11.64			7.09			6.31
	11.6			7.08			6.3
	11.58			7.07			6.28
	11.45			7.05			6.25
	11.44			7.03			6.24
	11.27			7.01			6.24
	11.23			7			6.21
	11.11			6.97			6.14
	11.06			6.96			6.13
	11.01			6.93			6.13
	10.75			6.9			6.11
	10.48			6.87			6.11
	9.96			6.81			6.1
	9.88			6.81			6.07
	9.74			6.81			6.07
	9.18			6.77			6.05
	9.17			6.72			6.04
	8.99			6.67			6.03
	8.89			6.63			5.98
	8.62			6.61			5.96
	8.57			6.61			5.96
	8.52			6.6			5.93
	8.42			6.6			5.91
	8.18			6.6			5.86
	8.02			6.58			5.84
	7.85			6.58			5.83
	7.44			6.54			5.83
	7.36			6.53			5.78
	7.13			6.51			5.76
	6.98			6.49			5.75
	6.75			6.45			5.74
	6.52			6.45			5.72
	6.09			6.43			5.67
	5.6			6.43			5.65
	5.31			6.41			5.63
	3.47			6.4			5.58
				6.36			5.58
				6.36			5.55
				6.35			5.5
				6.35			5.48
				6.34			5.48
				6.33			5.44
				6.27			5.44
				6.17			5.44
				6.16			5.41
				6.16			5.38
				6.16			5.37
				6.14			5.34
				6.12			5.3
				6.11			5.3
				6.11			5.29
				6.11			5.28
				6.08			5.26
				6.07			5.25
				6.05			5.2
				6.02			5.18
				6.01			5.18
				5.99			5.18
				5.99			5.17
				5.97			5.17
				5.96			5.15
				5.96			5.06
				5.96			5.06
				5.95			5.02
				5.92			5.01
				5.9			4.98
				5.83			4.95
				5.83			4.92
				5.82			4.85
				5.81			4.85
				5.8			4.82
				5.8			4.81
				5.78			4.8
				5.77			4.79
				5.77			4.79
				5.76			4.77
				5.75			4.75
				5.69			4.75
				5.66			4.73
				5.6			4.72
				5.59			4.71
				5.57			4.67
				5.51			4.67
				5.5			4.67
				5.48			4.66
				5.43			4.63
				5.43			4.62
				5.42			4.62
				5.42			4.62
				5.41			4.59
				5.37			4.58
				5.33			4.57
				5.32			4.56
				5.31			4.44
				5.31			4.43
				5.26			4.36
				5.26			4.32
				5.24			4.29
				5.21			4.28
				5.19			4.24
				5.17			4.16
				5.15			4.15
				5.15			4.13
				5.12			4.11
				5.1			4.08
				5.1			4.08
				5.07			4.07
				5.03			4.04
				5			4.02
				4.9			4.02
				4.83			4.01
				4.82			4
				4.82			3.9
				4.79			3.89
				4.78			3.87
				4.78			3.85
				4.77			3.83
				4.73			3.83
				4.71			3.83
				4.67			3.82
				4.62			3.81
				4.61			3.79
				4.6			3.75
				4.59			3.74
				4.59			3.72
				4.55			3.69
				4.54			3.68
				4.52			3.67
				4.51			3.63
				4.51			3.61
				4.49			3.6
				4.47			3.56
				4.45			3.54
				4.43			3.54
				4.42			3.49
				4.41			3.46
				4.41			3.46
				4.41			3.4
				4.4			3.39
				4.39			3.36
				4.38			3.36
				4.38			3.35
				4.36			3.35
				4.36			3.33
				4.34			3.31
				4.32			3.25
				4.31			3.23
				4.31			3.22
				4.3			3.17
				4.28			3.12
				4.27			3.04
				4.26			2.96
				4.23			2.94
				4.21			2.88
				4.19			2.8
				4.14			2.74
				4.12			2.73
				4.11			2.68
				4.05			2.65
				4.05			2.62
				4.04			2.6
				4.03			2.59
				4			2.58
				3.98			2.55
				3.92			2.55
				3.9			2.41
				3.87			2.41
				3.87			2.38
				3.82			2.35
				3.81			2.33
				3.77			2.33
				3.71			2.33
				3.63			2.13
				3.6			2.1
				3.59			2.1
				3.54			2.01
				3.54			1.99
				3.53			1.97
				3.52			1.95
				3.51			1.85
				3.5			1.78
				3.5			1.77
				3.48			1.73
				3.47			1.56
				3.45			1.32
				3.34
				3.34
				3.33
				3.31
				3.26
				3.24
				3.21
				3.19
				3.16
				3.14
				3.12
				3.12
				2.98
				2.98
				2.95
				2.93
				2.93
				2.89
				2.86
				2.74
				2.67
				2.64
				2.57
				2.57
				2.53
				2.41
				2.35
				2.3
				2.27
				2.09
				2.08
				2.04
				1.93
				1.76
				1.59
				1.57

## Sheet: 6c
	FtsW-HT velocity (nm/s)
	COL			ColPBP1TP
Mean	15.5094			8.82938
SD	4.45022			4.83218
n	209			321
Data points	26.19	Bin center	Rel. frequency	30.11	Bin center	Rel. frequency
	25.43	2	0.0143541	29.87	2	0.130841
	24.11	6	0.0526316	24.76	6	0.389408
	23.91	10	0.138756	23.91	10	0.267913
	23.51	14	0.301435	23.48	14	0.133956
	23.35	18	0.339713	21.9	18	0.046729
	23.03	22	0.138756	21.83	22	0.0218069
	22.98	26	0.0143541	20.46	26	0.00311526
	22.89	30	0	20.42	30	0.00623053
	22.67	34	0	20.17	34	0
	22.41	38	0	19.81	38	0
	22.37	42	0	19.63	42	0
	22.28			19.38
	22.12			19.18
	21.86			19.15
	21.69			18.63
	21.59			18.5
	21.51			18.44
	21.13			18.44
	21.11			18.1
	21.08			17.66
	20.92			17.65
	20.87			17.45
	20.85			16.86
	20.78			16.08
	20.77			15.87
	20.61			15.87
	20.26			15.7
	20.24			15.69
	20.23			15.54
	20.14			15.53
	20.03			14.92
	19.96			14.91
	19.93			14.75
	19.93			14.43
	19.93			14.43
	19.75			14.39
	19.62			13.97
	19.58			13.76
	19.57			13.7
	19.54			13.68
	19.52			13.51
	19.48			13.49
	19.44			13.32
	19.34			13.29
	19.22			13.27
	19.16			13.23
	19.15			13.17
	19.13			13.14
	19.07			12.99
	18.97			12.91
	18.79			12.77
	18.71			12.68
	18.65			12.64
	18.58			12.64
	18.52			12.57
	18.5			12.49
	18.29			12.46
	18.22			12.34
	18.19			12.28
	18.19			12.26
	18.07			12.26
	17.83			12.22
	17.76			12.13
	17.67			12.11
	17.57			12.07
	17.48			12.01
	17.35			12
	17.35			11.95
	17.29			11.92
	17.29			11.92
	17.25			11.82
	17.21			11.8
	17.12			11.76
	17.07			11.68
	17.07			11.64
	17.04			11.54
	17.03			11.52
	16.99			11.45
	16.88			11.4
	16.8			11.34
	16.79			11.29
	16.79			11.2
	16.79			11.16
	16.78			11.11
	16.77			11.11
	16.71			11
	16.65			10.87
	16.63			10.87
	16.6			10.86
	16.56			10.82
	16.5			10.72
	16.39			10.68
	16.35			10.57
	16.25			10.49
	16.19			10.46
	16.18			10.45
	16.16			10.41
	16.13			10.37
	16.12			10.35
	16.08			10.32
	16.05			10.32
	16.03			10.25
	15.87			10.17
	15.87			10.17
	15.87			10.16
	15.81			10.15
	15.8			10.13
	15.66			10.11
	15.66			10.06
	15.65			10.05
	15.54			9.98
	15.44			9.97
	15.33			9.91
	15.25			9.88
	15.18			9.86
	15.13			9.83
	15.09			9.78
	15.08			9.77
	14.89			9.69
	14.77			9.67
	14.73			9.65
	14.61			9.6
	14.48			9.58
	14.48			9.46
	14.45			9.38
	14.39			9.37
	14.25			9.37
	14.22			9.33
	14.2			9.31
	14.18			9.3
	14.01			9.04
	13.99			9
	13.96			8.99
	13.95			8.95
	13.94			8.93
	13.78			8.83
	13.78			8.75
	13.65			8.65
	13.6			8.62
	13.59			8.55
	13.55			8.49
	13.49			8.46
	13.41			8.39
	13.32			8.34
	13.3			8.34
	13.19			8.32
	13.17			8.3
	13.12			8.25
	13.04			8.2
	12.98			8.2
	12.97			8.06
	12.95			8.03
	12.91			8.02
	12.89			7.95
	12.85			7.89
	12.81			7.78
	12.75			7.74
	12.65			7.73
	12.62			7.7
	12.48			7.69
	12.37			7.68
	12.34			7.67
	12.07			7.67
	12.04			7.6
	12.01			7.6
	11.99			7.57
	11.92			7.55
	11.82			7.54
	11.72			7.53
	11.7			7.51
	11.66			7.46
	11.57			7.45
	11.54			7.41
	11.49			7.39
	11.41			7.39
	11.36			7.36
	11.14			7.33
	11.07			7.31
	10.89			7.22
	10.79			7.18
	10.67			7.17
	10.63			7.16
	10.49			7.14
	10.41			7.13
	10.21			7.08
	10.1			7.06
	10.08			6.97
	10.07			6.92
	9.76			6.9
	9.55			6.84
	9.48			6.81
	9.46			6.8
	9.31			6.79
	9.22			6.78
	7.95			6.78
	7.86			6.74
	7.8			6.74
	7.59			6.74
	7.36			6.72
	6.64			6.69
	6.46			6.68
	6.02			6.63
	5.8			6.62
	5.53			6.61
	5.05			6.58
	3.88			6.57
	2.84			6.52
	2.29			6.52
				6.5
				6.49
				6.44
				6.36
				6.32
				6.24
				6.1
				6.1
				6.06
				6.03
				6.03
				6.02
				6.01
				6.01
				5.99
				5.98
				5.97
				5.94
				5.94
				5.93
				5.89
				5.81
				5.76
				5.65
				5.61
				5.57
				5.55
				5.55
				5.53
				5.52
				5.48
				5.43
				5.42
				5.32
				5.2
				5.18
				5.15
				5.08
				5
				5
				4.98
				4.95
				4.95
				4.93
				4.93
				4.92
				4.88
				4.87
				4.84
				4.83
				4.81
				4.73
				4.71
				4.68
				4.63
				4.62
				4.57
				4.57
				4.46
				4.38
				4.29
				4.25
				4.23
				4.23
				4.18
				4.17
				4.1
				4.09
				4.04
				4.01
				3.93
				3.86
				3.84
				3.84
				3.81
				3.73
				3.71
				3.68
				3.58
				3.57
				3.55
				3.52
				3.29
				3.29
				3.26
				3.26
				3.18
				3.15
				3.14
				3.1
				3.08
				3.02
				2.98
				2.96
				2.93
				2.86
				2.79
				2.66
				2.65
				2.65
				2.63
				2.52
				2.45
				2.42
				2.31
				2.18
				2.15
				1.89
				1.87
				1.84
				1.47
				0.97

## Sheet: 6d
	HT-DivIB velocity (nm/s)
	COL			ColPBP1TP
Mean	16.6884			9.15157
SD	4.94888			3.88102
n	163			191
Data points	31.08	Bin center	Rel. frequency	23.83	Bin center	Rel. frequency
	28.29	2	0.0122699	21.93	2	0.0157068
	27.59	6	0.0490798	21.1	6	0.439791
	26.72	10	0.0858896	20.99	10	0.308901
	26.23	14	0.269939	18.32	14	0.188482
	25.93	18	0.380368	18.06	18	0.026178
	25.02	22	0.128834	17.72	22	0.0209424
	24.92	26	0.0613497	17.22	26	0
	24.58	30	0.0122699	16.91	30	0
	24.55	34	0	15.82	34	0
	24.54	38	0	15.6	38	0
	24.22	42	0	15.59	42	0
	23.52			15.44
	23.2			15.23
	23.14			15.12
	22.8			14.9
	22.69			14.87
	22.55			14.73
	22.55			14.71
	22.36			14.3
	22.28			14.26
	22.03			14.2
	21.89			14.2
	21.89			14.01
	21.82			13.97
	21.82			13.91
	21.51			13.84
	21.48			13.74
	21.15			13.53
	20.79			13.44
	20.77			13.34
	20.39			13.3
	20.12			13.2
	19.86			12.86
	19.82			12.82
	19.81			12.69
	19.78			12.61
	19.76			12.61
	19.73			12.42
	19.53			12.28
	19.52			12.23
	19.43			12.19
	19.42			12.18
	19.42			12.15
	19.39			12.05
	19.29			11.74
	19.11			11.44
	19.07			11.35
	18.96			10.79
	18.95			10.79
	18.93			10.73
	18.9			10.66
	18.69			10.62
	18.6			10.55
	18.6			10.51
	18.43			10.48
	18.24			10.48
	18.21			10.44
	18.06			10.38
	18.05			10.1
	18.01			10.1
	17.98			10.04
	17.79			9.97
	17.78			9.86
	17.73			9.84
	17.73			9.78
	17.72			9.77
	17.66			9.73
	17.55			9.66
	17.5			9.64
	17.39			9.55
	17.35			9.54
	17.24			9.5
	17.23			9.5
	17.17			9.44
	17.06			9.4
	16.95			9.32
	16.95			9.26
	16.94			9.21
	16.88			9.11
	16.85			9.04
	16.7			8.84
	16.66			8.84
	16.62			8.81
	16.59			8.72
	16.46			8.7
	16.32			8.61
	16.27			8.58
	16.27			8.54
	16.2			8.52
	16.16			8.5
	16.14			8.48
	16.13			8.39
	16.03			8.38
	16.01			8.35
	15.94			8.33
	15.9			8.28
	15.81			8.24
	15.77			8.23
	15.68			8.22
	15.55			8.2
	15.53			8.18
	15.51			8.05
	15.47			8
	15.39			7.88
	15.36			7.87
	15.19			7.83
	14.94			7.82
	14.86			7.82
	14.76			7.81
	14.72			7.81
	14.67			7.71
	14.65			7.69
	14.65			7.49
	14.62			7.44
	14.6			7.4
	14.55			7.26
	14.39			7.17
	14.29			7.11
	14.27			7.08
	14.14			7.03
	14.09			7.02
	13.96			7.01
	13.94			6.92
	13.9			6.92
	13.86			6.91
	13.83			6.91
	13.71			6.86
	13.6			6.81
	13.53			6.66
	13.52			6.65
	13.44			6.6
	13.09			6.53
	13.04			6.5
	12.39			6.4
	12.36			6.39
	12.31			6.36
	12.28			6.36
	12.26			6.23
	11.91			6.13
	11.8			6.11
	11.79			6.08
	11.59			6.08
	11.52			6.03
	11.06			6.02
	10.99			6
	10.99			6
	10.82			5.96
	10.35			5.84
	10.34			5.84
	10.19			5.83
	9.59			5.8
	8.75			5.79
	7.39			5.77
	6.47			5.75
	6.43			5.72
	6.21			5.72
	5.78			5.7
	5.37			5.63
	5.35			5.62
	4.82			5.6
	3.83			5.55
	2.55			5.54
				5.51
				5.51
				5.5
				5.45
				5.41
				5.39
				5.26
				5.24
				5.24
				5.14
				4.88
				4.88
				4.87
				4.8
				4.78
				4.77
				4.72
				4.66
				4.63
				4.52
				4.48
				4.43
				4.37
				4.27
				4.19
				3.66
				3.4
				2.89

## Sheet: 6e
				Velocity (nm/s)
	FtsW-HT			FtsW(D287A)-HT			FtsW(W121A)-HT
Mean	16.3713			10.3828			8.73638
SD	4.43177			5.50826			3.97368
n	197			124			69
Data points	25.15	Bin center	Rel. frequency	32.77	Bin center	Rel. frequency	19.35	Bin center	Rel. frequency
	24.58	2	0	27.53	2	0.0645161	18.84	2	0.115942
	24.38	6	0.0558376	24.79	6	0.298387	17.56	6	0.362319
	24.24	10	0.111675	23.67	10	0.330645	16.06	10	0.362319
	23.65	14	0.269036	22.81	14	0.153226	15.5	14	0.101449
	23.45	18	0.360406	21.64	18	0.0967742	14.75	18	0.057971
	23.29	22	0.182741	21.21	22	0.0322581	14.68	22	0
	23.2	26	0.0203046	19.61	26	0.016129	14.39	26	0
	23.05	30	0	19.15	30	0	13.69	30	0
	22.82	34	0	18.45	34	0.00806452	13.13	34	0
	22.8	38	0	17.83	38	0	12.86	38	0
	22.74	42	0	17.19	42	0	11.97	42	0
	22.57			16.96			11.81
	22.4			16.81			11.8
	22.34			16.72			11.35
	22.26			16.51			11.26
	22.26			16.47			11.12
	22.25			16.43			11.02
	21.94			16.35			10.94
	21.75			15.9			10.72
	21.71			15.86			10.59
	21.64			15.66			10.57
	21.63			15.28			10.32
	21.61			14.6			10.13
	21.5			14.57			9.97
	21.49			14.5			9.72
	21.35			14.44			9.66
	21.31			14			9.26
	21.28			13.94			8.69
	21.07			13.39			8.45
	20.97			13.21			8.43
	20.94			13.02			8.42
	20.9			12.99			8.36
	20.68			12.92			8.24
	20.68			12.72			8.16
	20.6			12.4			8.05
	20.29			12.24			7.96
	20.29			12.05			7.96
	20.28			11.91			7.93
	20.15			11.78			7.92
	19.97			11.58			7.88
	19.95			11.52			7.87
	19.9			11.51			7.77
	19.89			10.99			7.29
	19.85			10.95			7.16
	19.78			10.93			6.88
	19.67			10.5			6.64
	19.63			10.39			6.46
	19.59			10.35			6.3
	19.59			10.22			6.04
	19.58			10.19			5.98
	19.47			10.17			5.55
	19.33			10.09			5.51
	19.32			10.03			5.48
	19.25			9.86			5.37
	19.2			9.76			4.86
	19.18			9.76			4.83
	19.18			9.72			4.65
	19.17			9.61			4.55
	19.16			9.5			4.34
	19.1			9.41			4.14
	19.01			9.37			3.75
	18.92			9.33			3.68
	18.88			9.29			3.52
	18.82			9.08			3.45
	18.81			9.07			3.4
	18.72			8.93			3.38
	18.69			8.92			2.99
	18.64			8.86			1.5
	18.56			8.8
	18.55			8.74
	18.54			8.73
	18.48			8.4
	18.44			8.4
	18.41			8.38
	18.4			8.2
	18.34			8.18
	18.33			8.12
	18.26			8.09
	18.23			7.9
	18.09			7.71
	18.08			7.67
	18			7.63
	17.85			7.42
	17.71			7.2
	17.57			7.2
	17.41			7.16
	17.34			7.05
	17.34			6.93
	17.2			6.91
	17.19			6.76
	17.17			6.67
	17.17			6.34
	17.15			6.14
	17.14			6
	17.14			5.99
	16.98			5.97
	16.87			5.81
	16.85			5.8
	16.54			5.79
	16.52			5.58
	16.48			5.56
	16.45			5.56
	16.43			5.4
	16.35			5.26
	16.34			5.11
	16.3			4.94
	16.23			4.9
	16.18			4.84
	16.13			4.84
	16.05			4.69
	15.91			4.66
	15.86			4.61
	15.81			4.37
	15.79			4.03
	15.73			4.03
	15.69			3.89
	15.69			3.66
	15.67			3.14
	15.65			2.89
	15.61			2.79
	15.54			2.62
	15.47			2.43
	15.41			1.41
	15.36
	15.31
	15.3
	15.19
	15.13
	15.05
	15.01
	14.88
	14.84
	14.84
	14.65
	14.6
	14.59
	14.22
	14.17
	14.05
	13.95
	13.94
	13.84
	13.62
	13.62
	13.39
	13.35
	13.32
	13.3
	13.19
	13.15
	13.06
	13.02
	13.01
	13.01
	12.9
	12.69
	12.64
	12.63
	12.62
	12.51
	12.47
	12.25
	12
	11.93
	11.58
	11.42
	11.36
	11.31
	11.26
	11.02
	10.63
	10.56
	10.55
	10.52
	10.27
	9.98
	9.89
	9.8
	9.4
	9.31
	9.02
	8.98
	8.85
	8.83
	8.38
	7.67
	7.47
	7.46
	7.42
	7.22
	7.15
	7.03
	6.36
	6.35
	6.13
	5.01

## Sheet: 6f
Strain, antibiotic treatment	Septum constriction rate (nm/min)
	Mean	SD	n
COL	21.355	4.24444	20
ColPBP1TP	9.27	1.91506	20
COL +DMPI	1.73	1.16443	20
Strain, antibiotic treatment	FtsW-HT velocity (nm/s)
	Mean	SD	n
COL	15.5094	4.45022	209
ColPBP1TP	8.82938	4.83218	321
JE2 +DMPI	4.853	2.6434	227
Strain, antibiotic treatment	HT-DivIB velocity (nm/s)
	Mean	SD	n
COL	16.6884	4.94888	163
ColPBP1TP	9.15157	3.88102	191
JE2 +DMPI	6.36184	2.95127	343
